# Supplementary material for: 2-Chloro-N-(3-methyl­phen­yl)benzamide
Source: Acta Crystallogr Sect E Struct Rep Online. 2012 Feb 17;68(Pt 3):o723. doi: 10.1107/S1600536812005739 (PMC3295494; doi:10.1107/S1600536812005739)
Supplement: Supplementary file 1 [file e-68-0o723-sup1.cif]

##############################################################################
#                                                                            #
# This CIF contains the data in a paper accepted for publication in          #
# Acta Crystallographica Section E. It conforms to the requirements of       #
# Notes for Authors for Acta Crystallographica Section E, and has been       #
# peer reviewed under the auspices of the IUCr Commission on Journals.       #
#                                                                            #
# Full details of the Crystallographic Information File format               #
# are given in the paper "The Crystallographic Information File (CIF):       #
# a New Standard Archive File for Crystallography" by S. R. Hall, F. H.      #
# Allen and I. D. Brown [Acta Cryst. (1991), A47, 655-685].                  #
#                                                                            #
# The current version of the core CIF dictionary is obtainable from          #
# ftp://ftp.iucr.org/pub/cif_core.dic.                                       #
#                                                                            #
# Software is freely available for graphical display of the structure(s)     #
# in this CIF. For information consult the CIF software page                 #
# http://www.iucr.org/resources/cif/software.                                #
#                                                                            #
# This file may be used for bona fide research purposes within the           #
# scientific community so long as proper attribution is given to the journal # 
# article from which it was obtained.                                        #
#                                                                            #
##############################################################################
data_I
_audit_creation_method     'WinGX routine CIF_UPDATE'
_chemical_name_systematic
;
2-Chloro-<i>N</i>-(3-methylphenyl)benzamide
;
_chemical_name_common     ?
_chemical_formula_moiety     'C14 H12 Cl N O'
_chemical_formula_sum     'C14 H12 Cl N O'
_chemical_formula_iupac     'C14 H12 Cl N O'
_chemical_formula_weight     245.70
_space_group_crystal_system     tetragonal
_space_group_name_H-M_alt     'P 43'
_space_group_name_Hall     'P 4cw'
loop_
    _symmetry_equiv_pos_as_xyz
    'x, y, z'
    '-x, -y, z+1/2'
    '-y, x, z+3/4'
    'y, -x, z+1/4'
_cell_length_a     8.8751(3)
_cell_length_b     8.8751(3)
_cell_length_c     15.9642(5)
_cell_angle_alpha     90.00
_cell_angle_beta     90.00
_cell_angle_gamma     90.00
_cell_volume     1257.45(6)
_cell_formula_units_Z     4
_cell_measurement_reflns_used     2552
_cell_measurement_theta_min     3.43
_cell_measurement_theta_max     29.34
_cell_measurement_temperature     295(2)
_exptl_crystal_description     'plate'
_exptl_crystal_colour     'colourless'
_exptl_crystal_size_max     0.4
_exptl_crystal_size_mid     0.3
_exptl_crystal_size_min     0.2
_exptl_crystal_density_diffrn     1.298
_exptl_crystal_density_meas     ?
_exptl_crystal_density_method     'not measured'
_exptl_crystal_F_000     512
_exptl_absorpt_coefficient_mu     0.286
_exptl_absorpt_correction_type     multi-scan
_exptl_absorpt_process_details
;
(CrysAlis RED; Oxford Diffraction, 2009)
;
_exptl_absorpt_correction_T_min     0.898
_exptl_absorpt_correction_T_max     0.942
_exptl_special_details     ?
_diffrn_ambient_temperature     295(2)
_diffrn_radiation_type     MoK\a
_diffrn_radiation_wavelength     0.71073
_diffrn_radiation_source     'fine-focus sealed tube'
_diffrn_radiation_monochromator     graphite
_diffrn_measurement_device_type     'Oxford Diffraction Xcalibur System'
_diffrn_measurement_method     '\w scans with \k offsets'
_diffrn_detector_area_resol_mean     0
_diffrn_reflns_number     8244
_diffrn_reflns_av_R_equivalents     0.0192
_diffrn_reflns_av_sigmaI/netI     0.0273
_diffrn_reflns_theta_min     4.13
_diffrn_reflns_theta_max     26.37
_diffrn_reflns_theta_full     26.37
_diffrn_measured_fraction_theta_max     0.996
_diffrn_measured_fraction_theta_full     0.996
_diffrn_reflns_limit_h_min     -10
_diffrn_reflns_limit_h_max     11
_diffrn_reflns_limit_k_min     -11
_diffrn_reflns_limit_k_max     10
_diffrn_reflns_limit_l_min     -19
_diffrn_reflns_limit_l_max     19
_diffrn_standards_number     ?
_diffrn_standards_interval_count     ?
_diffrn_standards_interval_time     ?
_diffrn_standards_decay_%     ?
_refine_special_details
;
Refinement of <i>F</i>^2^ against ALL reflections. The weighted <i>R</i>-factor
<i>wR</i> and goodness of fit <i>S</i> are based on <i>F</i>^2^, conventional
<i>R</i>-factors <i>R</i> are based on <i>F</i>, with <i>F</i> set to zero for
negative <i>F</i>^2^. The threshold expression of <i>F</i>^2^ >
\s(<i>F</i>^2^) is used only for calculating <i>R</i>-factors(gt) <i>etc</i>.
and is not relevant to the choice of reflections for refinement.
<i>R</i>-factors based on <i>F</i>^2^ are statistically about twice as large
as those based on <i>F</i>, and <i>R</i>- factors based on ALL data will be
even larger.
;
_reflns_number_total     2552
_reflns_number_gt     1757
_reflns_threshold_expression     I>2\s(I)
_refine_ls_structure_factor_coef     Fsqd
_refine_ls_matrix_type     full
_refine_ls_R_factor_all     0.0528
_refine_ls_R_factor_gt     0.0306
_refine_ls_wR_factor_gt     0.0663
_refine_ls_wR_factor_ref     0.0694
_refine_ls_goodness_of_fit_ref     1.043
_refine_ls_restrained_S_all     1.043
_refine_ls_number_reflns     2552
_refine_ls_number_parameters     158
_refine_ls_number_restraints     2
_refine_ls_hydrogen_treatment     mixed
_refine_ls_weighting_scheme     calc
_refine_ls_weighting_details
                 'calc w=1/[\s^2^(Fo^2^)+(0.0348P)^2^] where P=(Fo^2^+2Fc^2^)/3'
_atom_sites_solution_hydrogens     geom
_atom_sites_solution_primary     direct
_atom_sites_solution_secondary     difmap
_refine_ls_shift/su_max     0.000
_refine_ls_shift/su_mean     0.000
_refine_diff_density_max     0.084
_refine_diff_density_min     -0.112
_refine_ls_extinction_method     none
_refine_ls_extinction_coef     ?
_refine_ls_abs_structure_details     'Flack (1983), <b>???? Friedel pairs</b>'
_refine_ls_abs_structure_Flack     0.00(6)
loop_
    _atom_type_symbol
    _atom_type_description
    _atom_type_scat_dispersion_real
    _atom_type_scat_dispersion_imag
    _atom_type_scat_source
    'C' 'C' 0.0033 0.0016
                         'International Tables Vol C Tables 4.2.6.8 and 6.1.1.4'
    'H' 'H' 0.0000 0.0000
                         'International Tables Vol C Tables 4.2.6.8 and 6.1.1.4'
    'N' 'N' 0.0061 0.0033
                         'International Tables Vol C Tables 4.2.6.8 and 6.1.1.4'
    'O' 'O' 0.0106 0.0060
                         'International Tables Vol C Tables 4.2.6.8 and 6.1.1.4'
    'Cl' 'Cl' 0.1484 0.1585
                         'International Tables Vol C Tables 4.2.6.8 and 6.1.1.4'
_computing_data_collection     'CrysAlis CCD (Oxford Diffraction, 2009)'
_computing_cell_refinement     'CrysAlis CCD (Oxford Diffraction, 2009)'
_computing_data_reduction     'CrysAlis RED (Oxford Diffraction, 2009)'
_computing_structure_solution     'SHELXS97 (Sheldrick, 2008)'
_computing_structure_refinement     'SHELXL97 (Sheldrick, 2008)'
_computing_molecular_graphics     'DIAMOND (Brandenburg, 2002)'
_computing_publication_material
    'SHELXL97 (Sheldrick, 2008), PLATON (Spek, 2009) and WinGX (Farrugia, 1999)'
loop_
    _atom_site_type_symbol
    _atom_site_label
    _atom_site_fract_x
    _atom_site_fract_y
    _atom_site_fract_z
    _atom_site_U_iso_or_equiv
    _atom_site_adp_type
    _atom_site_calc_flag
    _atom_site_refinement_flags
    _atom_site_occupancy
    _atom_site_symmetry_multiplicity
    _atom_site_disorder_assembly
    _atom_site_disorder_group
    C C1 0.6060(2) 0.6255(2) 0.21616(9) 0.0579(4) Uani d . 1 1 . .
    C C2 0.6965(2) 0.7340(2) 0.25296(11) 0.0731(5) Uani d . 1 1 . .
    C C3 0.6388(4) 0.8363(2) 0.30991(13) 0.1015(8) Uani d . 1 1 . .
    H H3 0.7002 0.9103 0.3330 0.122 Uiso calc R 1 1 . .
    C C4 0.4900(5) 0.8268(3) 0.33167(17) 0.1176(10) Uani d . 1 1 . .
    H H4 0.4505 0.8952 0.3700 0.141 Uiso calc R 1 1 . .
    C C5 0.3986(3) 0.7188(4) 0.29813(18) 0.1124(9) Uani d . 1 1 . .
    H H5 0.2979 0.7131 0.3140 0.135 Uiso calc R 1 1 . .
    C C6 0.4562(3) 0.6180(2) 0.24059(14) 0.0819(6) Uani d . 1 1 . .
    H H6 0.3939 0.5442 0.2180 0.098 Uiso calc R 1 1 . .
    C C7 0.66413(19) 0.52431(19) 0.14825(9) 0.0525(4) Uani d . 1 1 . .
    C C8 0.69202(18) 0.25396(19) 0.11204(9) 0.0529(4) Uani d . 1 1 . .
    C C9 0.7955(2) 0.2664(2) 0.04811(10) 0.0582(4) Uani d . 1 1 . .
    H H9 0.8393 0.3594 0.0368 0.070 Uiso calc R 1 1 . .
    C C10 0.8357(2) 0.1411(2) -0.00002(10) 0.0678(5) Uani d . 1 1 . .
    C C11 0.7689(3) 0.0059(3) 0.01807(13) 0.0839(6) Uani d . 1 1 . .
    H H11 0.7941 -0.0786 -0.0134 0.101 Uiso calc R 1 1 . .
    C C12 0.6663(3) -0.0075(2) 0.08115(15) 0.0927(7) Uani d . 1 1 . .
    H H12 0.6228 -0.1007 0.0923 0.111 Uiso calc R 1 1 . .
    C C13 0.6264(2) 0.1167(2) 0.12884(12) 0.0732(5) Uani d . 1 1 . .
    H H13 0.5560 0.1075 0.1717 0.088 Uiso calc R 1 1 . .
    C C14 0.9504(3) 0.1563(3) -0.06817(13) 0.0986(7) Uani d . 1 1 . .
    H H14A 0.9645 0.0605 -0.0950 0.148 Uiso calc R 1 1 . .
    H H14B 1.0442 0.1896 -0.0447 0.148 Uiso calc R 1 1 . .
    H H14C 0.9160 0.2285 -0.1086 0.148 Uiso calc R 1 1 . .
    N N1 0.65297(16) 0.37678(15) 0.16483(7) 0.0541(3) Uani d D 1 1 . .
    H H1 0.6216(16) 0.3554(18) 0.2143(4) 0.057(5) Uiso d D 1 1 . .
    O O1 0.71348(15) 0.57708(12) 0.08283(6) 0.0695(3) Uani d . 1 1 . .
    Cl Cl1 0.88575(8) 0.74156(9) 0.22927(4) 0.1238(3) Uani d . 1 1 . .
loop_
    _atom_site_aniso_label
    _atom_site_aniso_U_11
    _atom_site_aniso_U_22
    _atom_site_aniso_U_33
    _atom_site_aniso_U_12
    _atom_site_aniso_U_13
    _atom_site_aniso_U_23
    C1 0.0768(13) 0.0532(10) 0.0435(9) 0.0070(9) 0.0009(8) 0.0051(8)
    C2 0.1011(15) 0.0678(12) 0.0505(10) -0.0026(11) 0.0069(10) -0.0031(9)
    C3 0.167(3) 0.0738(15) 0.0636(13) -0.0023(15) 0.0112(15) -0.0163(12)
    C4 0.184(3) 0.0806(18) 0.0882(17) 0.052(2) 0.024(2) -0.0110(15)
    C5 0.106(2) 0.122(2) 0.1091(19) 0.0456(19) 0.0298(16) -0.0028(18)
    C6 0.0827(15) 0.0798(14) 0.0831(13) 0.0154(11) 0.0071(12) -0.0038(12)
    C7 0.0604(10) 0.0576(11) 0.0397(8) 0.0039(8) -0.0057(7) 0.0000(8)
    C8 0.0618(11) 0.0561(11) 0.0407(8) 0.0074(9) -0.0086(8) 0.0017(7)
    C9 0.0647(11) 0.0597(11) 0.0503(9) 0.0074(8) -0.0004(8) -0.0018(8)
    C10 0.0762(13) 0.0770(14) 0.0504(10) 0.0228(11) -0.0066(9) -0.0098(9)
    C11 0.1158(18) 0.0646(14) 0.0714(13) 0.0147(12) -0.0142(13) -0.0211(10)
    C12 0.134(2) 0.0550(13) 0.0897(15) -0.0091(12) -0.0063(15) -0.0062(12)
    C13 0.0945(15) 0.0604(13) 0.0647(11) -0.0058(10) 0.0061(10) 0.0001(10)
    C14 0.1021(18) 0.118(2) 0.0757(13) 0.0372(14) 0.0136(12) -0.0137(13)
    N1 0.0747(10) 0.0516(9) 0.0361(7) 0.0009(7) 0.0059(6) 0.0023(6)
    O1 0.1070(10) 0.0619(8) 0.0397(6) -0.0015(6) 0.0060(6) 0.0053(6)
    Cl1 0.1097(5) 0.1673(7) 0.0943(4) -0.0532(4) 0.0089(3) -0.0407(4)
_geom_special_details
;
All e.s.d.'s (except the e.s.d. in the dihedral angle between two l.s. planes)
are estimated using the full covariance matrix. The cell e.s.d.'s are taken
into account individually in the estimation of e.s.d.'s in distances, angles
and torsion angles; correlations between e.s.d.'s in cell parameters are only
used when they are defined by crystal symmetry. An approximate (isotropic)
treatment of cell e.s.d.'s is used for estimating e.s.d.'s involving l.s.
planes.
;
loop_
    _geom_bond_atom_site_label_1
    _geom_bond_atom_site_label_2
    _geom_bond_site_symmetry_2
    _geom_bond_distance
    _geom_bond_publ_flag
    C1 C2 . 1.384(3) ?
    C1 C6 . 1.387(3) ?
    C1 C7 . 1.499(2) ?
    C2 C3 . 1.383(3) ?
    C2 Cl1 . 1.723(2) ?
    C3 C4 . 1.368(4) ?
    C3 H3 . 0.9300 ?
    C4 C5 . 1.366(4) ?
    C4 H4 . 0.9300 ?
    C5 C6 . 1.381(3) ?
    C5 H5 . 0.9300 ?
    C6 H6 . 0.9300 ?
    C7 O1 . 1.2254(19) ?
    C7 N1 . 1.340(2) ?
    C8 C13 . 1.376(2) ?
    C8 C9 . 1.378(2) ?
    C8 N1 . 1.421(2) ?
    C9 C10 . 1.398(2) ?
    C9 H9 . 0.9300 ?
    C10 C11 . 1.369(3) ?
    C10 C14 . 1.496(3) ?
    C11 C12 . 1.363(3) ?
    C11 H11 . 0.9300 ?
    C12 C13 . 1.386(3) ?
    C12 H12 . 0.9300 ?
    C13 H13 . 0.9300 ?
    C14 H14A . 0.9600 ?
    C14 H14B . 0.9600 ?
    C14 H14C . 0.9600 ?
    N1 H1 . 0.859(2) ?
loop_
    _geom_angle_atom_site_label_1
    _geom_angle_atom_site_label_2
    _geom_angle_atom_site_label_3
    _geom_angle_site_symmetry_1
    _geom_angle_site_symmetry_3
    _geom_angle
    _geom_angle_publ_flag
    C2 C1 C6 . . 118.06(17) ?
    C2 C1 C7 . . 121.60(16) ?
    C6 C1 C7 . . 120.25(17) ?
    C3 C2 C1 . . 121.4(2) ?
    C3 C2 Cl1 . . 118.66(19) ?
    C1 C2 Cl1 . . 119.96(14) ?
    C4 C3 C2 . . 119.0(2) ?
    C4 C3 H3 . . 120.5 ?
    C2 C3 H3 . . 120.5 ?
    C5 C4 C3 . . 121.1(2) ?
    C5 C4 H4 . . 119.4 ?
    C3 C4 H4 . . 119.4 ?
    C4 C5 C6 . . 119.7(3) ?
    C4 C5 H5 . . 120.2 ?
    C6 C5 H5 . . 120.2 ?
    C5 C6 C1 . . 120.7(2) ?
    C5 C6 H6 . . 119.6 ?
    C1 C6 H6 . . 119.6 ?
    O1 C7 N1 . . 124.64(14) ?
    O1 C7 C1 . . 120.67(15) ?
    N1 C7 C1 . . 114.67(14) ?
    C13 C8 C9 . . 119.83(16) ?
    C13 C8 N1 . . 117.39(15) ?
    C9 C8 N1 . . 122.74(16) ?
    C8 C9 C10 . . 120.92(17) ?
    C8 C9 H9 . . 119.5 ?
    C10 C9 H9 . . 119.5 ?
    C11 C10 C9 . . 118.07(18) ?
    C11 C10 C14 . . 121.81(18) ?
    C9 C10 C14 . . 120.12(19) ?
    C12 C11 C10 . . 121.44(18) ?
    C12 C11 H11 . . 119.3 ?
    C10 C11 H11 . . 119.3 ?
    C11 C12 C13 . . 120.5(2) ?
    C11 C12 H12 . . 119.7 ?
    C13 C12 H12 . . 119.7 ?
    C8 C13 C12 . . 119.23(18) ?
    C8 C13 H13 . . 120.4 ?
    C12 C13 H13 . . 120.4 ?
    C10 C14 H14A . . 109.5 ?
    C10 C14 H14B . . 109.5 ?
    H14A C14 H14B . . 109.5 ?
    C10 C14 H14C . . 109.5 ?
    H14A C14 H14C . . 109.5 ?
    H14B C14 H14C . . 109.5 ?
    C7 N1 C8 . . 127.93(13) ?
    C7 N1 H1 . . 115.0(11) ?
    C8 N1 H1 . . 117.1(11) ?
loop_
    _geom_torsion_atom_site_label_1
    _geom_torsion_atom_site_label_2
    _geom_torsion_atom_site_label_3
    _geom_torsion_atom_site_label_4
    _geom_torsion_site_symmetry_1
    _geom_torsion_site_symmetry_2
    _geom_torsion_site_symmetry_3
    _geom_torsion_site_symmetry_4
    _geom_torsion
    _geom_torsion_publ_flag
    C6 C1 C2 C3 . . . . -2.6(3) ?
    C7 C1 C2 C3 . . . . 173.88(17) ?
    C6 C1 C2 Cl1 . . . . 176.38(15) ?
    C7 C1 C2 Cl1 . . . . -7.1(2) ?
    C1 C2 C3 C4 . . . . 1.8(3) ?
    Cl1 C2 C3 C4 . . . . -177.27(19) ?
    C2 C3 C4 C5 . . . . -0.1(4) ?
    C3 C4 C5 C6 . . . . -0.7(4) ?
    C4 C5 C6 C1 . . . . -0.3(4) ?
    C2 C1 C6 C5 . . . . 1.9(3) ?
    C7 C1 C6 C5 . . . . -174.69(19) ?
    C2 C1 C7 O1 . . . . -58.9(2) ?
    C6 C1 C7 O1 . . . . 117.55(19) ?
    C2 C1 C7 N1 . . . . 122.85(17) ?
    C6 C1 C7 N1 . . . . -60.7(2) ?
    C13 C8 C9 C10 . . . . -0.3(2) ?
    N1 C8 C9 C10 . . . . 177.13(14) ?
    C8 C9 C10 C11 . . . . 0.2(2) ?
    C8 C9 C10 C14 . . . . -178.91(17) ?
    C9 C10 C11 C12 . . . . -0.2(3) ?
    C14 C10 C11 C12 . . . . 178.9(2) ?
    C10 C11 C12 C13 . . . . 0.2(3) ?
    C9 C8 C13 C12 . . . . 0.3(3) ?
    N1 C8 C13 C12 . . . . -177.23(16) ?
    C11 C12 C13 C8 . . . . -0.3(3) ?
    O1 C7 N1 C8 . . . . -1.0(3) ?
    C1 C7 N1 C8 . . . . 177.16(15) ?
    C13 C8 N1 C7 . . . . -158.57(16) ?
    C9 C8 N1 C7 . . . . 24.0(2) ?
loop_
    _geom_hbond_atom_site_label_D
    _geom_hbond_atom_site_label_H
    _geom_hbond_atom_site_label_A
    _geom_hbond_site_symmetry_A
    _geom_hbond_distance_DH
    _geom_hbond_distance_HA
    _geom_hbond_distance_DA
    _geom_hbond_angle_DHA
    N1 H1 O1 4_565 0.859(2) 2.027(4) 2.8790(16) 171.3(15)
_iucr_refine_instructions_details
;
TITL EXP_645 IN P4(3)
CELL  0.71073  8.87506  8.87506 15.96425 90.00000 90.00000 90.00000
ZERR 4  0.00025  0.00025  0.00050  0.00000  0.00000  0.00000
LATT -1
SYMM -X, -Y, Z+ 0.50000
SYMM -Y, X, Z+ 0.75000
SYMM Y, -X, Z+ 0.25000
SFAC C H N O CL
UNIT 56 48 4 4 4
PLAN 30
DFIX  0.860   0.0020 H1 N1
FMAP 2
EQIV $1 Y, 1- X, 0.25+ Z
HTAB
HTAB N1 O1_$1
L.S. 12
BOND $H
MORE 3
SHEL 5 0.8
CONF
ACTA
MERG 2
REM P4(3) (#78 IN STANDARD SETTING)
WGHT    0.034800
FVAR       9.10357
C1    1    0.606046    0.625538    0.216158    11.00000    0.07683    0.05323 =
         0.04350    0.00506    0.00092    0.00704
C2    1    0.696535    0.733986    0.252963    11.00000    0.10107    0.06782 =
         0.05049   -0.00310    0.00689   -0.00260
C3    1    0.638834    0.836290    0.309908    11.00000    0.16696    0.07380 =
         0.06364   -0.01631    0.01117   -0.00234
AFIX  43
H3    2    0.700215    0.910328    0.333039    11.00000   -1.20000
AFIX   0
C4    1    0.490043    0.826846    0.331665    11.00000    0.18383    0.08064 =
         0.08823   -0.01101    0.02404    0.05171
AFIX  43
H4    2    0.450487    0.895199    0.369955    11.00000   -1.20000
AFIX   0
C5    1    0.398557    0.718759    0.298128    11.00000    0.10580    0.12223 =
         0.10909   -0.00276    0.02983    0.04557
AFIX  43
H5    2    0.297884    0.713100    0.313984    11.00000   -1.20000
AFIX   0
C6    1    0.456222    0.617966    0.240590    11.00000    0.08265    0.07982 =
         0.08311   -0.00376    0.00714    0.01543
AFIX  43
H6    2    0.393947    0.544174    0.217958    11.00000   -1.20000
AFIX   0
C7    1    0.664134    0.524309    0.148247    11.00000    0.06036    0.05761 =
         0.03967    0.00004   -0.00567    0.00392
C8    1    0.692016    0.253957    0.112036    11.00000    0.06183    0.05609 =
         0.04072    0.00166   -0.00861    0.00739
C9    1    0.795536    0.266373    0.048105    11.00000    0.06472    0.05969 =
         0.05031   -0.00181   -0.00042    0.00740
AFIX  43
H9    2    0.839289    0.359399    0.036815    11.00000   -1.20000
AFIX   0
C10   1    0.835721    0.141114   -0.000022    11.00000    0.07616    0.07702 =
         0.05036   -0.00978   -0.00663    0.02277
C11   1    0.768901    0.005936    0.018070    11.00000    0.11583    0.06458 =
         0.07140   -0.02110   -0.01424    0.01468
AFIX  43
H11   2    0.794062   -0.078602   -0.013382    11.00000   -1.20000
AFIX   0
C12   1    0.666348   -0.007453    0.081146    11.00000    0.13357    0.05497 =
         0.08966   -0.00624   -0.00630   -0.00906
AFIX  43
H12   2    0.622835   -0.100654    0.092275    11.00000   -1.20000
AFIX   0
C13   1    0.626384    0.116733    0.128842    11.00000    0.09454    0.06037 =
         0.06466    0.00011    0.00610   -0.00575
AFIX  43
H13   2    0.556034    0.107464    0.171708    11.00000   -1.20000
AFIX   0
C14   1    0.950363    0.156306   -0.068169    11.00000    0.10210    0.11791 =
         0.07573   -0.01367    0.01364    0.03716
AFIX  33
H14A  2    0.964529    0.060509   -0.094961    11.00000   -1.50000
H14B  2    1.044181    0.189612   -0.044653    11.00000   -1.50000
H14C  2    0.915963    0.228549   -0.108634    11.00000   -1.50000
AFIX   0
N1    3    0.652974    0.376776    0.164829    11.00000    0.07471    0.05160 =
         0.03614    0.00229    0.00587    0.00091
H1    2    0.621614    0.355361    0.214300    11.00000    0.05658
O1    4    0.713476    0.577075    0.082830    11.00000    0.10695    0.06187 =
         0.03967    0.00528    0.00605   -0.00153
CL1   5    0.885749    0.741558    0.229272    11.00000    0.10973    0.16734 =
         0.09433   -0.04065    0.00890   -0.05323
HKLF 4
REM  EXP_645 IN P4(3)
REM R1 =  0.0306 for   1757 Fo > 4sig(Fo)  and  0.0528 for all   2552 data
REM    158 parameters refined using      2 restraints
END
;
data_global
_journal_date_recd_electronic     2012-02-07
_journal_date_accepted     2012-02-09
_journal_name_full     'Acta Crystallographica, Section E'
_journal_year     2012
_journal_volume     68
_journal_issue      3
_journal_page_first     o723
_journal_page_last     o723
_journal_paper_category     QO
_journal_paper_doi     10.1107/S1600536812005739
_journal_coeditor_code     SJ5196
_publ_contact_author_name     'Prof. B. Thimme Gowda'
_publ_contact_author_address
;
  Department of Chemistry
  Mangalore University
  Mangalagangotri-574 199
  Mangalore, INDIA
;
_publ_contact_author_email     gowdabt@yahoo.com
_publ_contact_author_fax     '91 824 2287367'
_publ_contact_author_phone     '91 824 2287262'
_publ_section_title
;
2-Chloro-<i>N</i>-(3-methylphenyl)benzamide
;
loop_
    _publ_author_name
    _publ_author_address
    'Vinola Z. Rodrigues'
; Department of Chemistry
  Mangalore University
  Mangalagangotri-574 199
  Mangalore, India
;
    'B. Thimme Gowda'
; Department of Chemistry
  Mangalore University
  Mangalagangotri-574 199
  Mangalore, India
;
    'Viktor Vr\'abel'
; Institute of Physical Chemistry and Chemical Physics
  Slovak University of Technology
  Radlinsk\'eho 9
  SK-812 37 Bratislava
  Slovak Republic
;
    'Jozef Ko\<z\'i\<sek'
; Institute of Physical Chemistry and Chemical Physics
  Slovak University of Technology
  Radlinsk\'eho 9
  SK-812 37 Bratislava
  Slovak Republic
;
