# Supplementary material for: 2-Chloro-N-(3-methyl­phen­yl)benzamide
Source: Acta Crystallogr Sect E Struct Rep Online. 2012 Feb 17;68(Pt 3):o723. doi: 10.1107/S1600536812005739 (PMC3295494; doi:10.1107/S1600536812005739)
Supplement: Supplementary file 2 [file e-68-0o723-Isup2.hkl]

# 
# h,k,l, Fc-squared, Fo-squared, sigma(Fo-squared) and status flag 
# 
data_I
_shelx_title ' EXP_645 IN P4(3)' 
_shelx_refln_list_code          4 
_shelx_F_calc_maximum       96.00 
_exptl_crystal_F_000       512.00 
_reflns_d_resolution_high  0.8001 
 
loop_ 
 _symmetry_equiv_pos_as_xyz 
 'x, y, z' 
 '-x, -y, z+1/2' 
 '-y, x, z+3/4' 
 'y, -x, z+1/4' 
 
_cell_length_a     8.8751 
_cell_length_b     8.8751 
_cell_length_c    15.9642 
_cell_angle_alpha  90.000 
_cell_angle_beta   90.000 
_cell_angle_gamma  90.000 
 
_shelx_F_squared_multiplier     1.000 
 
loop_ 
 _refln_index_h 
 _refln_index_k 
 _refln_index_l 
 _refln_F_squared_calc 
 _refln_F_squared_meas 
 _refln_F_squared_sigma 
 _refln_observed_status 
   0   1 -19        6.17        6.77      2.11 o 
   1   1 -19        8.73        9.88      2.25 o 
  -1   2 -19       16.09       17.19      2.36 o 
   0   2 -19        2.44        2.29      2.36 o 
   1   2 -19        2.31        0.86      2.23 o 
   2   2 -19        2.74        2.61      2.43 o 
  -1   3 -19       21.50       21.12      2.68 o 
   0   3 -19        1.87        2.28      2.37 o 
   1   3 -19        2.53        3.94      2.65 o 
   0   1 -18        1.74        2.78      1.97 o 
   1   1 -18       52.47       52.28      2.59 o 
  -1   2 -18       27.85       31.01      2.41 o 
   0   2 -18       19.85       21.98      2.25 o 
   1   2 -18        8.40        9.87      2.30 o 
   2   2 -18        6.56        6.42      2.23 o 
  -2   3 -18        5.70        5.38      2.36 o 
  -1   3 -18        5.00        3.31      2.28 o 
   0   3 -18       14.33       14.60      2.41 o 
   1   3 -18        4.85        5.65      2.57 o 
   2   3 -18        4.37        4.83      2.18 o 
   3   3 -18        1.63        2.14      2.35 o 
  -2   4 -18        2.61        1.46      2.13 o 
  -1   4 -18        4.01        5.47      2.44 o 
   0   4 -18        0.84        0.71      2.73 o 
   1   4 -18        1.19        2.87      2.06 o 
   2   4 -18        2.13        2.60      2.27 o 
   0   1 -17       27.19       24.26      1.95 o 
   1   1 -17       44.32       45.65      2.50 o 
  -1   2 -17       14.27       15.56      1.95 o 
   0   2 -17       38.73       45.62      2.50 o 
   1   2 -17       80.66       86.87      2.77 o 
   2   2 -17        2.01        2.69      2.01 o 
  -2   3 -17       17.21       12.19      2.04 o 
  -1   3 -17       19.03       18.47      2.39 o 
   0   3 -17       29.17       35.28      2.34 o 
   1   3 -17        6.02        4.79      2.23 o 
   2   3 -17       33.93       36.04      2.29 o 
   3   3 -17        2.35        1.43      2.20 o 
  -3   4 -17       19.64       20.16      2.36 o 
  -2   4 -17       14.69       15.82      2.38 o 
  -1   4 -17        0.68        0.27      2.38 o 
   0   4 -17       11.86        7.39      2.16 o 
   1   4 -17        3.94        4.02      2.02 o 
   2   4 -17        0.06        0.18      1.65 o 
   3   4 -17        4.58        6.65      2.03 o 
   4   4 -17        0.13       -0.57      2.39 o 
  -2   5 -17       16.49       20.76      2.88 o 
  -1   5 -17        0.41        2.16      2.59 o 
   0   5 -17        1.99        1.17      2.21 o 
   1   5 -17        1.11        3.53      1.97 o 
   2   5 -17        3.80        2.71      2.04 o 
   0   0 -16       13.68       10.31      3.05 o 
   0   1 -16       38.68       38.20      1.93 o 
   1   1 -16       10.62        8.90      1.83 o 
  -1   2 -16        3.71        4.73      1.81 o 
   0   2 -16       42.48       43.18      2.12 o 
   1   2 -16        2.68        1.98      1.92 o 
   2   2 -16       65.05       63.24      2.50 o 
  -2   3 -16        0.05        0.21      2.09 o 
  -1   3 -16       16.70       17.33      2.42 o 
   0   3 -16       12.33        8.98      2.09 o 
   1   3 -16       22.50       21.64      1.94 o 
   2   3 -16       30.45       29.04      2.12 o 
   3   3 -16        4.94        4.72      2.06 o 
  -3   4 -16        9.74        7.95      2.13 o 
  -2   4 -16        0.09        1.04      2.16 o 
  -1   4 -16       37.72       37.80      2.47 o 
   0   4 -16        2.67        1.86      1.93 o 
   1   4 -16       14.33       13.51      1.90 o 
   2   4 -16        5.06        5.52      1.66 o 
   3   4 -16       22.34       30.06      2.44 o 
   4   4 -16        0.82        1.90      2.09 o 
  -4   5 -16        2.40        2.89      2.73 o 
  -3   5 -16        3.09        6.12      2.30 o 
  -2   5 -16       19.74       26.72      2.91 o 
  -1   5 -16       10.69       14.46      2.16 o 
   0   5 -16        7.97        5.75      2.20 o 
   1   5 -16        3.97        3.37      1.73 o 
   2   5 -16        5.43        3.12      2.00 o 
   3   5 -16        9.36       11.74      2.33 o 
   4   5 -16        3.33        7.69      2.72 o 
  -2   6 -16        0.52        1.31      2.48 o 
  -1   6 -16        5.65        6.75      2.13 o 
   0   6 -16        4.73        3.75      2.42 o 
   1   6 -16        2.60        3.15      2.05 o 
   2   6 -16        0.31       -0.78      2.02 o 
   0   1 -15       38.37       38.93      1.87 o 
   1   1 -15       15.03       15.42      1.76 o 
  -1   2 -15       66.78       70.34      2.24 o 
   0   2 -15       17.14       17.76      1.68 o 
   1   2 -15      141.75      142.08      2.88 o 
   2   2 -15      105.61      113.93      2.74 o 
  -2   3 -15       56.10       56.24      2.77 o 
  -1   3 -15       24.26       26.84      2.21 o 
   0   3 -15        1.19        1.23      1.72 o 
   1   3 -15       12.83       11.77      1.63 o 
   2   3 -15        2.06        2.88      1.64 o 
   3   3 -15       11.95       13.58      2.19 o 
  -3   4 -15       26.67       28.59      2.35 o 
  -2   4 -15        8.06        7.34      2.45 o 
  -1   4 -15       37.85       40.40      2.48 o 
   0   4 -15       21.92       21.58      2.03 o 
   1   4 -15       15.53       16.56      1.90 o 
   2   4 -15       49.59       47.05      2.06 o 
   3   4 -15        0.94        0.11      1.78 o 
   4   4 -15        2.53        2.74      1.89 o 
  -4   5 -15        0.96        0.75      2.13 o 
  -3   5 -15        2.08        2.11      2.43 o 
  -2   5 -15       10.74       10.47      2.56 o 
  -1   5 -15       27.59       25.81      2.13 o 
   0   5 -15       21.03       23.09      2.35 o 
   1   5 -15       10.31       12.66      1.82 o 
   2   5 -15        6.49        5.83      1.91 o 
   3   5 -15        4.74        7.25      1.99 o 
   4   5 -15        9.27       13.56      2.49 o 
   5   5 -15        0.11        0.07      2.49 o 
  -4   6 -15        5.82        8.57      2.25 o 
  -3   6 -15        0.07        0.74      2.36 o 
  -2   6 -15        2.91        2.52      2.22 o 
  -1   6 -15        2.08        3.10      2.02 o 
   0   6 -15        7.28       10.06      1.96 o 
   1   6 -15        3.38        3.45      1.92 o 
   2   6 -15        2.35        1.27      1.88 o 
   3   6 -15        4.56        4.65      2.21 o 
   4   6 -15        3.18        2.40      2.29 o 
  -2   7 -15        0.32        0.96      2.22 o 
  -1   7 -15        0.62       -0.48      1.98 o 
   0   7 -15        0.59        1.91      1.97 o 
   1   7 -15        0.97        1.06      2.64 o 
   2   7 -15        2.94        6.39      2.44 o 
   0   1 -14       21.85       23.63      1.57 o 
   1   1 -14      101.01       99.01      2.09 o 
  -1   2 -14      124.48      120.21      2.27 o 
   0   2 -14       41.61       42.56      1.85 o 
   1   2 -14       55.56       55.35      1.74 o 
   2   2 -14       87.93       85.87      2.45 o 
  -2   3 -14       74.65       74.53      2.66 o 
  -1   3 -14        1.17        0.96      1.87 o 
   0   3 -14       13.52       15.73      1.93 o 
   1   3 -14        4.26        1.68      1.47 o 
   2   3 -14        6.88        6.13      1.59 o 
   3   3 -14       17.23       17.54      2.09 o 
  -3   4 -14        1.23        1.16      1.87 o 
  -2   4 -14        5.81        6.48      2.30 o 
  -1   4 -14        6.99        9.50      2.03 o 
   0   4 -14        7.92       11.39      1.93 o 
   1   4 -14        7.42        5.60      1.63 o 
   2   4 -14       13.52       13.58      1.66 o 
   3   4 -14       16.29       15.78      1.88 o 
   4   4 -14        4.38        2.82      1.81 o 
  -4   5 -14       12.52       14.59      2.11 o 
  -3   5 -14       12.16       11.84      2.46 o 
  -2   5 -14       41.28       41.31      2.81 o 
  -1   5 -14       13.04       17.11      2.26 o 
   0   5 -14       31.69       30.47      2.01 o 
   1   5 -14       29.83       35.83      1.90 o 
   2   5 -14        4.60        8.30      1.86 o 
   3   5 -14        3.61        6.97      1.63 o 
   4   5 -14        0.72        0.40      2.24 o 
   5   5 -14        3.95        2.94      2.47 o 
  -5   6 -14        1.92        1.68      2.72 o 
  -4   6 -14        0.67        2.64      2.19 o 
  -3   6 -14       22.27       22.59      2.63 o 
  -2   6 -14       16.49       17.01      2.35 o 
  -1   6 -14       10.58       12.72      2.22 o 
   0   6 -14        4.74        5.77      1.87 o 
   1   6 -14        7.56        6.77      1.77 o 
   2   6 -14       25.83       27.65      2.12 o 
   3   6 -14        7.08        6.93      2.07 o 
   4   6 -14        2.93        0.85      2.30 o 
   5   6 -14        3.87        4.53      2.21 o 
  -3   7 -14        0.96        2.01      2.37 o 
  -2   7 -14        1.00        1.84      2.48 o 
  -1   7 -14        0.87        0.98      2.48 o 
   0   7 -14        0.23        1.34      1.94 o 
   1   7 -14        5.51        6.78      2.37 o 
   2   7 -14        3.64        4.19      2.80 o 
   3   7 -14        1.57        2.09      2.48 o 
   0   1 -13      205.11      203.00      2.31 o 
   1   1 -13        4.08        2.24      1.34 o 
  -1   2 -13      119.33      115.04      2.21 o 
   0   2 -13       38.38       36.53      1.58 o 
   1   2 -13      121.78      120.23      1.99 o 
   2   2 -13      145.47      144.28      2.65 o 
  -2   3 -13       33.60       32.68      2.32 o 
  -1   3 -13       30.31       32.09      2.04 o 
   0   3 -13       92.11       91.38      2.34 o 
   1   3 -13       35.52       34.39      1.63 o 
   2   3 -13       92.50       92.13      2.13 o 
   3   3 -13       15.31       15.03      1.82 o 
  -3   4 -13       19.83       21.21      2.22 o 
  -2   4 -13       38.19       40.74      2.58 o 
  -1   4 -13       79.08       81.32      2.59 o 
   0   4 -13       29.73       33.30      1.89 o 
   1   4 -13       32.01       30.40      1.83 o 
   2   4 -13       73.05       72.13      2.02 o 
   3   4 -13       10.57       12.13      1.66 o 
   4   4 -13        8.67        9.49      1.75 o 
  -4   5 -13        4.23        2.28      2.12 o 
  -3   5 -13       11.82       10.71      2.29 o 
  -2   5 -13        6.19        6.73      1.97 o 
  -1   5 -13        0.50        0.02      1.96 o 
   0   5 -13       82.59       81.21      2.19 o 
   1   5 -13       46.12       46.70      1.99 o 
   2   5 -13       37.23       36.65      2.04 o 
   3   5 -13        3.26        3.02      1.57 o 
   4   5 -13        3.79        2.41      1.58 o 
   5   5 -13       21.53       30.70      2.49 o 
  -5   6 -13       16.88       15.79      2.93 o 
  -4   6 -13       21.60       20.35      2.64 o 
  -3   6 -13       14.02       13.93      3.12 o 
  -2   6 -13       26.36       25.77      2.77 o 
  -1   6 -13        2.94        4.41      2.29 o 
   0   6 -13       19.83       15.76      1.98 o 
   1   6 -13        8.91       11.95      1.89 o 
   2   6 -13        8.80        8.57      1.88 o 
   3   6 -13        3.54        4.83      2.22 o 
   4   6 -13        1.32        2.06      2.32 o 
   5   6 -13        1.46        1.68      2.48 o 
  -4   7 -13        6.02        7.81      3.98 o 
  -3   7 -13        7.18        5.89      2.50 o 
  -2   7 -13       10.06       15.45      2.62 o 
  -1   7 -13       11.83       12.61      2.50 o 
   0   7 -13        1.35        1.50      1.87 o 
   1   7 -13        3.02        2.74      1.80 o 
   2   7 -13        9.01       10.41      2.86 o 
   3   7 -13        3.31        4.31      2.26 o 
   4   7 -13        1.04        1.52      2.64 o 
  -2   8 -13        2.54        1.70      2.48 o 
  -1   8 -13        1.07        2.27      2.37 o 
   0   8 -13        4.35        6.00      3.36 o 
   1   8 -13        0.67        2.33      3.03 o 
   2   8 -13        1.53        2.75      3.67 o 
   0   0 -12      750.37      744.29     19.48 o 
   0   1 -12       87.11       87.94      1.65 o 
   1   1 -12       23.19       22.34      1.43 o 
  -1   2 -12       47.48       48.71      1.89 o 
   0   2 -12        6.51        5.91      1.22 o 
   1   2 -12        4.57        3.82      1.18 o 
   2   2 -12       69.98       70.84      1.88 o 
  -2   3 -12       75.92       68.05      2.46 o 
  -1   3 -12       43.10       39.19      1.84 o 
   0   3 -12       14.85       13.43      1.41 o 
   1   3 -12       75.78       74.67      1.80 o 
   2   3 -12      203.41      204.78      2.58 o 
   3   3 -12       45.29       48.99      1.92 o 
  -3   4 -12        9.68       11.50      2.16 o 
  -2   4 -12       52.49       57.01      2.35 o 
  -1   4 -12       13.03       10.86      1.87 o 
   0   4 -12       64.47       61.86      1.76 o 
   1   4 -12      132.97      134.50      2.39 o 
   2   4 -12        2.48        4.21      1.43 o 
   3   4 -12       16.78       18.17      1.69 o 
   4   4 -12       25.17       26.99      1.85 o 
  -4   5 -12       18.00       19.29      2.49 o 
  -3   5 -12        1.99        1.83      1.99 o 
  -2   5 -12        3.75        6.29      2.16 o 
  -1   5 -12       31.77       35.05      2.39 o 
   0   5 -12        6.77        8.25      1.61 o 
   1   5 -12       75.39       75.02      2.26 o 
   2   5 -12        1.84        1.41      1.36 o 
   3   5 -12       12.18       11.95      1.70 o 
   4   5 -12        4.58        8.57      1.67 o 
   5   5 -12        0.62        0.42      1.72 o 
  -5   6 -12        8.98       10.98      2.55 o 
  -4   6 -12       11.10       12.81      4.00 o 
  -3   6 -12        7.05        8.48      2.97 o 
  -2   6 -12       11.00        9.29      2.26 o 
  -1   6 -12       17.87       13.89      2.24 o 
   0   6 -12       18.63       18.98      1.73 o 
   1   6 -12       35.29       37.77      1.85 o 
   2   6 -12        6.47        7.22      1.75 o 
   3   6 -12       22.03       25.28      2.66 o 
   4   6 -12        3.29        2.79      2.48 o 
   5   6 -12        9.39        9.47      2.56 o 
   6   6 -12        6.93       12.11      3.40 o 
  -5   7 -12       14.90       21.58      4.20 o 
  -4   7 -12        0.14       -1.46      3.44 o 
  -3   7 -12        6.41       10.87      4.19 o 
  -2   7 -12        4.38        1.46      2.27 o 
  -1   7 -12        5.74        3.82      2.21 o 
   0   7 -12       10.58        9.06      1.86 o 
   1   7 -12        3.64        4.56      1.47 o 
   2   7 -12       13.35       17.18      2.70 o 
   3   7 -12       13.95       15.36      2.65 o 
   4   7 -12        2.70        5.28      2.49 o 
   5   7 -12        0.79        3.78      2.50 o 
  -3   8 -12        1.73       -1.04      2.85 o 
  -2   8 -12        0.14       -1.01      2.07 o 
  -1   8 -12        1.02        0.29      2.34 o 
   0   8 -12        5.21        4.58      3.09 o 
   1   8 -12        1.86        0.38      2.79 o 
   2   8 -12        3.74        0.35      5.63 o 
   3   8 -12        3.76        0.37      3.25 o 
   0   1 -11       96.94      100.23      1.74 o 
   1   1 -11      201.80      193.37      2.06 o 
  -1   2 -11       98.52       91.78      2.05 o 
   0   2 -11       60.77       59.11      1.39 o 
   1   2 -11      121.40      122.14      1.90 o 
   2   2 -11       32.61       35.89      1.53 o 
  -2   3 -11       97.76      101.88      2.73 o 
  -1   3 -11       44.08       40.38      1.74 o 
   0   3 -11       32.93       30.77      1.36 o 
   1   3 -11       50.77       48.53      1.49 o 
   2   3 -11       94.44       88.81      1.91 o 
   3   3 -11       49.36       51.15      1.89 o 
  -3   4 -11       40.85       35.11      2.53 o 
  -2   4 -11       96.61       92.37      2.46 o 
  -1   4 -11       22.25       24.18      2.09 o 
   0   4 -11       38.28       40.32      1.62 o 
   1   4 -11      338.37      343.85      2.73 o 
   2   4 -11       23.82       25.25      1.42 o 
   3   4 -11        5.55        4.56      1.29 o 
   4   4 -11       34.11       31.35      1.55 o 
  -4   5 -11       38.62       37.71      3.59 o 
  -3   5 -11      164.96      184.13      5.66 o 
  -2   5 -11       19.08       16.44      2.27 o 
  -1   5 -11      128.92      127.16      3.20 o 
   0   5 -11        3.57        2.97      1.71 o 
   1   5 -11       71.51       64.54      1.85 o 
   2   5 -11       91.40       92.96      1.80 o 
   3   5 -11       10.34        9.07      1.38 o 
   4   5 -11       19.56       24.25      1.98 o 
   5   5 -11        8.47        9.92      1.74 o 
  -5   6 -11        4.11        1.51      2.96 o 
  -4   6 -11       11.17       13.74      3.44 o 
  -3   6 -11       16.45       15.20      2.53 o 
  -2   6 -11       37.09       37.45      2.90 o 
  -1   6 -11        1.99        4.33      2.02 o 
   0   6 -11       15.31       12.80      1.67 o 
   1   6 -11        2.52        1.99      1.47 o 
   2   6 -11       11.46       12.76      1.77 o 
   3   6 -11       23.35       26.09      2.60 o 
   4   6 -11       13.34       13.78      2.42 o 
   5   6 -11       18.51       18.49      3.09 o 
   6   6 -11        0.90        0.68      2.93 o 
  -6   7 -11        3.24        4.34      2.93 o 
  -5   7 -11        2.00        3.09      3.40 o 
  -4   7 -11        2.31        2.86      3.14 o 
  -3   7 -11       10.23        9.91      2.60 o 
  -2   7 -11       22.50       22.10      2.90 o 
  -1   7 -11        0.22        2.02      1.78 o 
   0   7 -11        5.67        6.68      1.65 o 
   1   7 -11        4.94        5.31      1.44 o 
   2   7 -11       23.27       21.42      3.17 o 
   3   7 -11        4.54        4.34      2.30 o 
   4   7 -11        2.32        0.63      2.30 o 
   5   7 -11        1.96        2.10      2.88 o 
   6   7 -11        1.39        2.34      3.21 o 
  -4   8 -11        1.23        3.89      3.69 o 
  -3   8 -11        5.07        7.65      2.60 o 
  -2   8 -11        1.31        3.97      2.52 o 
  -1   8 -11        8.77        9.19      2.36 o 
   0   8 -11        2.92        0.79      1.93 o 
   1   8 -11        2.70        1.82      2.69 o 
   2   8 -11        5.78        5.88      2.76 o 
   3   8 -11        3.39        1.22      3.01 o 
   4   8 -11        1.26        3.56      3.08 o 
  -2   9 -11        0.80        1.55      2.94 o 
  -1   9 -11        3.09        5.47      2.82 o 
   0   9 -11        3.40        4.31      2.44 o 
   1   9 -11        0.66        2.06      5.27 o 
   2   9 -11        1.85        3.48      5.59 o 
   0   1 -10       96.62      103.28      1.66 o 
   1   1 -10       28.92       27.58      1.45 o 
  -1   2 -10       55.58       56.77      1.56 o 
   0   2 -10      482.45      483.18      2.90 o 
   1   2 -10      160.02      172.27      2.14 o 
   2   2 -10       28.83       27.55      1.45 o 
  -2   3 -10      172.27      158.01      2.84 o 
  -1   3 -10       11.41       10.23      1.43 o 
   0   3 -10       11.33        9.93      1.23 o 
   1   3 -10       82.38       88.48      1.59 o 
   2   3 -10      272.42      277.80      2.35 o 
   3   3 -10       56.25       61.89      1.72 o 
  -3   4 -10       27.13       28.19      1.77 o 
  -2   4 -10      133.96      127.74      2.98 o 
  -1   4 -10       37.31       39.01      2.02 o 
   0   4 -10       80.79       79.89      1.78 o 
   1   4 -10       63.81       58.77      1.34 o 
   2   4 -10       78.25       78.89      1.76 o 
   3   4 -10       22.46       23.72      1.49 o 
   4   4 -10       26.98       28.44      1.66 o 
  -4   5 -10       78.49       88.49      4.16 o 
  -3   5 -10        1.88        1.55      1.00 o 
  -2   5 -10       35.72       37.73      2.85 o 
  -1   5 -10       35.30       30.97      2.34 o 
   0   5 -10        9.40       10.34      1.68 o 
   1   5 -10       90.05       93.64      1.81 o 
   2   5 -10      242.19      263.52      2.50 o 
   3   5 -10       82.72       77.42      1.95 o 
   4   5 -10       46.12       45.53      1.78 o 
   5   5 -10        7.31        8.30      2.25 o 
  -5   6 -10        1.99        3.42      3.48 o 
  -4   6 -10        9.55       10.04      3.32 o 
  -3   6 -10       49.50       59.73      3.19 o 
  -2   6 -10       54.22       61.36      3.17 o 
  -1   6 -10       27.78       25.97      2.25 o 
   0   6 -10       23.08       26.00      1.77 o 
   1   6 -10      132.36      119.53      2.32 o 
   2   6 -10       62.51       54.62      2.07 o 
   3   6 -10        3.55        3.60      2.16 o 
   4   6 -10        9.26       15.13      1.61 o 
   5   6 -10       26.19       30.64      2.69 o 
   6   6 -10       10.70       11.63      2.44 o 
  -6   7 -10        0.39        1.91      2.56 o 
  -5   7 -10        3.41        4.30      3.30 o 
  -4   7 -10        3.44        3.82      2.95 o 
  -3   7 -10        0.89        2.56      2.40 o 
  -2   7 -10        2.50        4.04      2.55 o 
  -1   7 -10        4.94        5.39      2.52 o 
   0   7 -10        2.32        2.97      1.47 o 
   1   7 -10       28.53       28.70      1.59 o 
   2   7 -10        6.78        9.39      1.79 o 
   3   7 -10       15.73       17.89      2.28 o 
   4   7 -10        6.94       10.20      2.80 o 
   5   7 -10        0.65       -1.61      2.25 o 
   6   7 -10        5.13        9.66      3.06 o 
  -5   8 -10        1.40        1.27      3.24 o 
  -4   8 -10        0.35       -0.82      2.61 o 
  -3   8 -10        0.17        0.82      2.68 o 
  -2   8 -10        2.51       -0.03      2.69 o 
  -1   8 -10        4.77        5.52      2.62 o 
   0   8 -10        4.66        5.95      2.01 o 
   1   8 -10        6.45       10.33      2.80 o 
   2   8 -10        9.48       10.57      2.74 o 
   3   8 -10        5.43        1.86      2.77 o 
   4   8 -10        0.04        0.72      4.71 o 
   5   8 -10        0.04       -0.52      2.89 o 
  -3   9 -10        0.18       -0.71      2.65 o 
  -2   9 -10        1.22       -0.73      2.73 o 
  -1   9 -10        6.79        8.00      2.96 o 
   0   9 -10       14.17       14.47      2.80 o 
   1   9 -10        1.40        3.14      3.47 o 
   2   9 -10        0.68        3.44      5.26 o 
   3   9 -10        2.04        4.44      4.40 o 
   0   1  -9      681.44      684.32      4.00 o 
   1   1  -9      103.32       97.99      1.96 o 
  -1   2  -9      215.31      219.39      2.85 o 
   0   2  -9      211.60      191.64      2.16 o 
   1   2  -9       20.20       19.65      1.41 o 
   2   2  -9       61.60       63.52      1.73 o 
  -2   3  -9      101.18       97.07      2.47 o 
  -1   3  -9      261.04      278.68      3.99 o 
   0   3  -9      238.53      243.27      3.09 o 
   1   3  -9      127.86      129.60      1.63 o 
   2   3  -9      275.57      292.98      2.48 o 
   3   3  -9      177.39      180.66      3.97 o 
  -3   4  -9       10.10       12.48      1.29 o 
  -2   4  -9       12.22       13.54      1.92 o 
  -1   4  -9        2.01        1.87      1.34 o 
   0   4  -9       40.05       35.69      1.35 o 
   1   4  -9       36.95       37.68      1.15 o 
   2   4  -9      107.99      109.62      1.76 o 
   3   4  -9        0.07        0.86      1.32 o 
   4   4  -9       58.59       59.09      2.29 o 
  -4   5  -9        5.33        5.66      1.65 o 
  -3   5  -9        4.59        3.21      1.05 o 
  -2   5  -9       54.96       55.77      2.78 o 
  -1   5  -9      192.25      193.40      3.92 o 
   0   5  -9       66.48       60.78      1.80 o 
   1   5  -9      362.20      384.73      3.13 o 
   2   5  -9       11.55        8.95      1.09 o 
   3   5  -9      162.37      159.01      2.49 o 
   4   5  -9       39.75       36.05      1.65 o 
   5   5  -9       19.20       15.47      2.88 o 
  -5   6  -9        6.32        5.72      4.35 o 
  -4   6  -9       35.12       39.97      3.63 o 
  -3   6  -9       25.48       26.79      2.81 o 
  -2   6  -9       19.50       20.47      2.33 o 
  -1   6  -9       18.96       17.41      2.47 o 
   0   6  -9       90.66       90.36      2.37 o 
   1   6  -9       63.57       62.05      1.73 o 
   2   6  -9       16.62       12.92      1.58 o 
   3   6  -9       13.30       13.52      2.60 o 
   4   6  -9       72.55       68.92      1.93 o 
   5   6  -9        9.76        9.93      1.66 o 
   6   6  -9       16.82       19.88      2.48 o 
  -6   7  -9        1.71        2.62      4.41 o 
  -5   7  -9        1.02        3.37      3.18 o 
  -4   7  -9       10.82       12.08      2.63 o 
  -3   7  -9        7.44        5.90      2.21 o 
  -2   7  -9       31.09       27.57      2.65 o 
  -1   7  -9        3.51        5.84      2.13 o 
   0   7  -9       29.47       29.95      1.88 o 
   1   7  -9       25.93       24.70      1.47 o 
   2   7  -9        3.05        2.73      1.48 o 
   3   7  -9       15.70       15.92      4.66 o 
   4   7  -9       13.12       13.03      2.10 o 
   5   7  -9        8.34        9.06      2.26 o 
   6   7  -9        0.44        1.13      2.94 o 
   7   7  -9        2.41        3.74      4.92 o 
  -5   8  -9        2.05        2.20      3.45 o 
  -4   8  -9        1.45        3.27      2.59 o 
  -3   8  -9        3.08        6.42      2.59 o 
  -2   8  -9        1.76        1.81      2.44 o 
  -1   8  -9        3.02        5.42      2.34 o 
   0   8  -9       20.21       18.09      2.24 o 
   1   8  -9       46.35       48.20      2.03 o 
   2   8  -9        0.32        1.81      2.10 o 
   3   8  -9       21.18       18.17      5.14 o 
   4   8  -9        1.40        0.12      2.63 o 
   5   8  -9        0.19       -0.18      2.87 o 
  -4   9  -9        1.48        2.20      2.71 o 
  -3   9  -9        4.08        7.41      2.63 o 
  -2   9  -9        1.87       -0.28      2.48 o 
  -1   9  -9        4.53        2.93      2.73 o 
   0   9  -9        2.44        4.07      3.11 o 
   1   9  -9        0.06        2.56      4.54 o 
   2   9  -9        6.77       11.21      3.45 o 
   3   9  -9        4.08        4.14      4.78 o 
   4   9  -9        1.11        5.11      4.93 o 
   0   0  -8      804.66      775.23      8.80 o 
   0   1  -8       37.72       42.52      1.52 o 
   1   1  -8       23.51       22.78      1.58 o 
  -1   2  -8     1208.92     1215.31      7.72 o 
   0   2  -8       70.97       74.81      1.63 o 
   1   2  -8      123.07      131.40      2.15 o 
   2   2  -8       75.17       79.68      1.85 o 
  -2   3  -8       59.22       54.47      1.50 o 
  -1   3  -8      178.00      189.04      2.70 o 
   0   3  -8       34.92       35.27      1.40 o 
   1   3  -8      270.48      259.89      1.94 o 
   2   3  -8      365.75      351.46      2.52 o 
   3   3  -8      115.95      111.79      2.31 o 
  -3   4  -8       73.61       72.68      1.81 o 
  -2   4  -8       54.80       53.22      1.27 o 
  -1   4  -8       26.84       24.75      1.69 o 
   0   4  -8        3.53        4.38      0.97 o 
   1   4  -8       13.91       13.49      0.90 o 
   2   4  -8       13.43       12.72      1.07 o 
   3   4  -8      185.17      180.87      2.27 o 
   4   4  -8      123.09      128.19      2.74 o 
  -4   5  -8       93.84       88.68      2.46 o 
  -3   5  -8       31.85       31.84      1.45 o 
  -2   5  -8      129.50      140.12      4.22 o 
  -1   5  -8       36.01       32.56      2.27 o 
   0   5  -8      158.18      159.80      2.37 o 
   1   5  -8      123.42      117.32      1.64 o 
   2   5  -8      303.32      291.08      4.33 o 
   3   5  -8      121.34      123.33      1.99 o 
   4   5  -8       34.79       35.40      1.91 o 
   5   5  -8       23.83       27.13      2.05 o 
  -5   6  -8        8.45       10.42      4.17 o 
  -4   6  -8       12.19       12.00      3.93 o 
  -3   6  -8       66.69       63.65      1.71 o 
  -2   6  -8        3.43        4.42      2.03 o 
  -1   6  -8       35.09       37.01      2.61 o 
   0   6  -8       71.55       84.42      2.61 o 
   1   6  -8       16.55       17.59      1.35 o 
   2   6  -8       35.71       36.32      1.88 o 
   3   6  -8       28.14       32.18      2.20 o 
   4   6  -8        8.98       11.21      1.23 o 
   5   6  -8       37.64       38.68      2.57 o 
   6   6  -8        7.44        9.88      2.21 o 
  -6   7  -8        2.05        2.32      4.13 o 
  -5   7  -8        4.03        4.58      4.69 o 
  -4   7  -8        0.92        2.90      2.33 o 
  -3   7  -8        1.60        2.71      2.23 o 
  -2   7  -8       44.40       40.77      2.87 o 
  -1   7  -8       13.97       15.59      2.35 o 
   0   7  -8       43.27       42.55      2.17 o 
   1   7  -8        6.80        8.03      1.23 o 
   2   7  -8        0.76       -0.53      2.68 o 
   3   7  -8       36.88       45.06      3.19 o 
   4   7  -8        6.77        6.63      2.05 o 
   5   7  -8       24.93       22.48      2.29 o 
   6   7  -8        0.39       -0.15      2.80 o 
   7   7  -8        1.50        3.73      4.46 o 
  -6   8  -8        0.86       -2.52      4.98 o 
  -5   8  -8        0.06        0.29      3.07 o 
  -4   8  -8        2.68        5.56      2.44 o 
  -3   8  -8        7.94        8.63      2.54 o 
  -2   8  -8        0.17       -0.02      2.27 o 
  -1   8  -8        8.72        9.16      3.08 o 
   0   8  -8       10.87        9.59      3.03 o 
   1   8  -8        8.88        6.59      1.51 o 
   2   8  -8        4.19        2.88      2.19 o 
   3   8  -8        0.50        3.57      4.22 o 
   4   8  -8       12.48       13.41      2.92 o 
   5   8  -8        1.46        3.87      2.83 o 
   6   8  -8        1.63       -1.78      2.81 o 
  -4   9  -8        3.83        2.59      2.58 o 
  -3   9  -8        9.19        9.84      3.08 o 
  -2   9  -8        4.79        3.44      2.55 o 
  -1   9  -8        1.65        1.46      2.86 o 
   0   9  -8        2.43        2.87      3.00 o 
   1   9  -8        8.43       10.75      4.22 o 
   2   9  -8        9.01       12.37      4.86 o 
   3   9  -8        0.93        4.26      3.19 o 
   4   9  -8        1.75        0.77      2.82 o 
  -1  10  -8        6.64        7.20      2.91 o 
   0  10  -8        1.03        1.47      3.11 o 
   1  10  -8        9.11        9.73      4.47 o 
   0   1  -7      520.41      498.99      3.42 o 
   1   1  -7       34.97       27.89      1.48 o 
  -1   2  -7      712.62      752.28      4.33 o 
   0   2  -7      265.16      284.54      2.31 o 
   1   2  -7       39.62       35.77      1.22 o 
   2   2  -7      208.66      197.77      1.96 o 
  -2   3  -7      362.48      366.89      6.25 o 
  -1   3  -7      556.33      569.78      6.12 o 
   0   3  -7      132.06      147.57      2.37 o 
   1   3  -7      291.34      289.14      1.87 o 
   2   3  -7      230.81      241.11      2.10 o 
   3   3  -7      224.34      219.79      2.88 o 
  -3   4  -7       85.89       88.17      1.87 o 
  -2   4  -7       77.25       79.19      1.72 o 
  -1   4  -7       89.76       96.06      2.60 o 
   0   4  -7      292.57      288.14      2.85 o 
   1   4  -7      547.15      548.29      2.69 o 
   2   4  -7      252.42      264.90      2.23 o 
   3   4  -7       51.99       48.41      1.74 o 
   4   4  -7       89.76       91.37      2.46 o 
  -4   5  -7       16.66       14.33      1.48 o 
  -3   5  -7        9.37        9.93      1.30 o 
  -2   5  -7        3.60        3.61      0.78 o 
  -1   5  -7       58.91       60.88      2.14 o 
   0   5  -7       94.81       95.98      2.11 o 
   1   5  -7      150.61      149.39      1.86 o 
   2   5  -7        5.69        4.85      0.61 o 
   3   5  -7      351.03      364.12      3.60 o 
   4   5  -7       68.85       63.09      1.76 o 
   5   5  -7       52.49       56.87      2.03 o 
  -5   6  -7        7.54        8.32      2.54 o 
  -4   6  -7        5.09        5.80      1.41 o 
  -3   6  -7        7.57        7.23      1.23 o 
  -2   6  -7        6.12        7.48      0.69 o 
  -1   6  -7        4.57        7.16      2.65 o 
   0   6  -7      143.56      142.85      2.89 o 
   1   6  -7      265.38      255.54      2.50 o 
   2   6  -7      102.79      104.03      1.78 o 
   3   6  -7       53.36       50.07      1.48 o 
   4   6  -7       58.94       63.23      2.05 o 
   5   6  -7       13.66       14.66      1.50 o 
   6   6  -7       22.72       26.70      2.31 o 
  -6   7  -7        0.84        0.11      2.64 o 
  -5   7  -7        8.78        8.82      2.79 o 
  -4   7  -7       31.64       36.44      2.24 o 
  -3   7  -7       10.46       10.70      2.39 o 
  -2   7  -7       18.21       15.65      1.56 o 
  -1   7  -7       24.39       22.34      3.04 o 
   0   7  -7      104.06      106.83      2.64 o 
   1   7  -7       22.04       23.98      1.25 o 
   2   7  -7        1.18        0.13      1.40 o 
   3   7  -7        5.67        5.56      1.13 o 
   4   7  -7       38.24       39.91      1.79 o 
   5   7  -7        0.55        0.85      1.53 o 
   6   7  -7        2.38        0.81      2.68 o 
   7   7  -7        2.74        0.45      5.07 o 
  -6   8  -7        2.17        3.95      2.77 o 
  -5   8  -7       17.70       22.82      2.87 o 
  -4   8  -7       13.12       13.28      2.53 o 
  -3   8  -7        0.69        0.21      2.16 o 
  -2   8  -7        5.59        5.73      2.22 o 
  -1   8  -7        4.98        6.10      2.79 o 
   0   8  -7       16.31       15.62      2.05 o 
   1   8  -7       14.66       18.09      1.51 o 
   2   8  -7        0.51        3.28      3.79 o 
   3   8  -7        1.88        2.57      1.97 o 
   4   8  -7        1.92        1.58      2.67 o 
   5   8  -7        0.99        1.58      2.69 o 
   6   8  -7        1.98        3.14      2.80 o 
  -5   9  -7        9.33        7.71      3.43 o 
  -4   9  -7       10.25       11.37      3.05 o 
  -3   9  -7       16.14       17.92      2.70 o 
  -2   9  -7        2.96        1.84      2.50 o 
  -1   9  -7        4.81        6.66      2.97 o 
   0   9  -7        4.93        4.26      2.71 o 
   1   9  -7        1.51        2.42      4.23 o 
   2   9  -7        3.62        4.49      3.74 o 
   3   9  -7        1.96        2.55      2.16 o 
   4   9  -7        1.74        4.51      2.68 o 
   5   9  -7        0.23        0.62      2.85 o 
  -2  10  -7        2.07        3.41      2.49 o 
  -1  10  -7        2.63        0.55      3.15 o 
   0  10  -7        1.78        3.95      4.86 o 
   1  10  -7        0.38        3.34      4.07 o 
   2  10  -7        1.12        3.83      4.25 o 
   0   1  -6     1230.14     1224.48      8.94 o 
   1   1  -6     1993.77     1992.32     12.72 o 
  -1   2  -6      597.53      631.16      7.06 o 
   0   2  -6      180.54      196.96      1.85 o 
   1   2  -6      105.91       98.78      1.22 o 
   2   2  -6      331.76      359.66      4.43 o 
  -2   3  -6      303.82      313.23      2.80 o 
  -1   3  -6      214.68      216.71      3.74 o 
   0   3  -6     1633.88     1715.81      7.09 o 
   1   3  -6     1012.72     1026.93      3.00 o 
   2   3  -6      133.27      137.89      1.91 o 
   3   3  -6      447.55      447.92      5.26 o 
  -3   4  -6      223.29      233.47      2.14 o 
  -2   4  -6      728.08      700.31     12.29 o 
  -1   4  -6      339.78      342.46      4.03 o 
   0   4  -6      143.13      145.25      2.44 o 
   1   4  -6       50.21       51.25      1.22 o 
   2   4  -6       21.43       22.40      0.88 o 
   3   4  -6       11.70       10.58      1.15 o 
   4   4  -6       66.34       66.12      1.77 o 
  -4   5  -6       38.90       38.92      1.65 o 
  -3   5  -6       38.86       44.86      1.62 o 
  -2   5  -6        9.50        9.25      0.93 o 
  -1   5  -6       78.99       82.32      2.77 o 
   0   5  -6      194.40      190.85      2.52 o 
   1   5  -6        1.23        0.93      1.00 o 
   2   5  -6       86.03       89.82      1.11 o 
   3   5  -6       48.83       48.60      1.44 o 
   4   5  -6       29.32       29.55      1.44 o 
   5   5  -6       51.26       52.79      1.93 o 
  -5   6  -6       51.91       54.91      2.42 o 
  -4   6  -6        7.44        8.49      1.46 o 
  -3   6  -6       63.83       65.36      1.85 o 
  -2   6  -6        4.75        4.73      0.97 o 
  -1   6  -6       70.76       70.31      3.60 o 
   0   6  -6       26.01       27.46      1.69 o 
   1   6  -6        8.02        8.32      1.41 o 
   2   6  -6      118.31      114.56      1.52 o 
   3   6  -6       31.02       30.43      1.28 o 
   4   6  -6       82.40       90.72      1.94 o 
   5   6  -6       74.91       77.95      2.21 o 
   6   6  -6       14.56       13.61      2.04 o 
  -6   7  -6        2.18        4.35      2.80 o 
  -5   7  -6       10.84       14.60      2.75 o 
  -4   7  -6       18.92       15.30      2.25 o 
  -3   7  -6       37.92       38.39      1.62 o 
  -2   7  -6        3.71        3.25      0.99 o 
  -1   7  -6       32.19       28.67      1.68 o 
   0   7  -6        4.85        4.04      1.58 o 
   1   7  -6      148.14      162.75      4.13 o 
   2   7  -6      139.74      132.41      2.41 o 
   3   7  -6       37.95       37.86      2.85 o 
   4   7  -6       60.52       68.24      1.98 o 
   5   7  -6       47.97       52.67      1.99 o 
   6   7  -6        5.39        4.17      1.97 o 
   7   7  -6        2.00        2.92      2.66 o 
  -6   8  -6        3.62        6.27      3.11 o 
  -5   8  -6        2.87        1.05      2.71 o 
  -4   8  -6        2.19        3.91      1.87 o 
  -3   8  -6        1.49        0.61      1.94 o 
  -2   8  -6        4.48        4.97      2.23 o 
  -1   8  -6        9.07        6.72      2.42 o 
   0   8  -6        1.25        1.05      1.31 o 
   1   8  -6       20.13       19.09      2.87 o 
   2   8  -6        5.92        5.38      2.01 o 
   3   8  -6        6.84        5.88      2.28 o 
   4   8  -6        6.52        6.81      2.16 o 
   5   8  -6        0.76        0.41      2.55 o 
   6   8  -6        3.64        1.87      2.77 o 
  -5   9  -6        1.83        3.40      2.69 o 
  -4   9  -6        6.40        6.67      2.15 o 
  -3   9  -6        1.85        2.26      2.30 o 
  -2   9  -6        8.51        9.69      3.03 o 
  -1   9  -6        5.38        6.69      2.82 o 
   0   9  -6        2.07        1.14      2.74 o 
   1   9  -6       11.27        7.43      4.42 o 
   2   9  -6        0.47        0.01      4.01 o 
   3   9  -6        1.97        0.68      2.27 o 
   4   9  -6        0.09        1.71      2.09 o 
   5   9  -6        1.45        6.52      3.05 o 
  -3  10  -6        5.28        7.65      2.52 o 
  -2  10  -6        0.99       -2.15      3.32 o 
  -1  10  -6        4.25        4.01      4.69 o 
   0  10  -6        3.93        2.60      4.02 o 
   1  10  -6        1.10        0.55      4.54 o 
   2  10  -6        1.74        1.28      3.89 o 
   3  10  -6        4.91        7.84      3.88 o 
   0   1  -5     1302.29     1354.04      6.07 o 
   1   1  -5      876.37      790.07      6.63 o 
  -1   2  -5      115.35      110.61      2.80 o 
   0   2  -5     2315.22     2381.66      6.65 o 
   1   2  -5      307.09      282.78      1.74 o 
   2   2  -5      520.79      539.44      3.44 o 
  -2   3  -5      207.34      233.68      3.15 o 
  -1   3  -5      136.70      134.43      6.32 o 
   0   3  -5      603.30      601.22      3.75 o 
   1   3  -5      412.45      424.74      1.80 o 
   2   3  -5      432.47      441.17      2.36 o 
   3   3  -5       20.92       21.04      1.12 o 
  -3   4  -5       99.46       80.95      1.78 o 
  -2   4  -5      107.39      101.90      1.80 o 
  -1   4  -5      320.27      284.44      7.35 o 
   0   4  -5      416.28      425.82      4.09 o 
   1   4  -5      248.16      240.02      2.00 o 
   2   4  -5       74.54       70.56      1.42 o 
   3   4  -5       38.18       40.16      1.41 o 
   4   4  -5        6.65        6.97      1.09 o 
  -4   5  -5       23.35       24.80      1.53 o 
  -3   5  -5      147.00      145.15      3.22 o 
  -2   5  -5       66.04       69.33      1.38 o 
  -1   5  -5       88.04       87.90      2.48 o 
   0   5  -5       80.54       81.26      1.73 o 
   1   5  -5      106.43       94.93      1.26 o 
   2   5  -5      168.74      165.85      1.50 o 
   3   5  -5      111.27      109.58      1.62 o 
   4   5  -5       55.61       59.58      1.85 o 
   5   5  -5       92.30       98.28      3.53 o 
  -5   6  -5        6.92        5.01      1.51 o 
  -4   6  -5        7.90        6.57      1.36 o 
  -3   6  -5       31.64       31.71      1.60 o 
  -2   6  -5       18.85       19.70      1.34 o 
  -1   6  -5       90.14       79.38      2.36 o 
   0   6  -5        9.08        7.81      0.74 o 
   1   6  -5       48.86       52.20      1.20 o 
   2   6  -5       49.32       54.11      1.18 o 
   3   6  -5       82.44       86.53      1.69 o 
   4   6  -5        2.36        3.05      1.16 o 
   5   6  -5       50.46       50.66      1.89 o 
   6   6  -5       29.70       28.24      2.15 o 
  -6   7  -5       14.46       14.81      2.91 o 
  -5   7  -5       22.48       16.68      2.81 o 
  -4   7  -5       27.79       28.36      1.83 o 
  -3   7  -5       28.91       31.23      1.58 o 
  -2   7  -5       17.77       18.01      1.47 o 
  -1   7  -5      107.94      107.54      1.66 o 
   0   7  -5      135.44      132.79      3.63 o 
   1   7  -5      103.90      100.14      1.43 o 
   2   7  -5       48.91       50.64      1.52 o 
   3   7  -5       17.49       17.06      1.60 o 
   4   7  -5       88.71       93.00      2.36 o 
   5   7  -5       14.07       14.40      1.49 o 
   6   7  -5        3.14        2.52      1.80 o 
   7   7  -5        0.23        0.29      2.50 o 
  -7   8  -5        5.24        8.26      3.08 o 
  -6   8  -5        5.86        6.13      3.02 o 
  -5   8  -5        7.54        6.77      3.15 o 
  -4   8  -5        3.85        4.87      1.93 o 
  -3   8  -5       21.76       25.12      2.20 o 
  -2   8  -5       22.45       23.98      2.43 o 
  -1   8  -5        5.92        7.04      1.26 o 
   0   8  -5       13.10       13.62      1.00 o 
   1   8  -5        1.00        1.31      1.23 o 
   2   8  -5       37.58       39.53      1.52 o 
   3   8  -5        7.77        7.16      1.52 o 
   4   8  -5        9.17       11.40      1.63 o 
   5   8  -5        2.55        3.10      1.80 o 
   6   8  -5        0.29       -1.99      4.21 o 
   7   8  -5        5.41        6.94      4.50 o 
  -5   9  -5        5.06        3.23      2.62 o 
  -4   9  -5        6.12        7.17      2.09 o 
  -3   9  -5        4.02        6.83      2.11 o 
  -2   9  -5        9.30       11.33      2.54 o 
  -1   9  -5        6.95        6.19      2.62 o 
   0   9  -5        0.90       -0.82      2.31 o 
   1   9  -5        1.58        0.93      4.14 o 
   2   9  -5        7.35        6.52      2.05 o 
   3   9  -5        0.18        3.34      2.27 o 
   4   9  -5        1.46        1.60      2.00 o 
   5   9  -5        0.45        0.54      2.62 o 
  -3  10  -5        0.24        0.15      2.58 o 
  -2  10  -5        0.28        3.25      5.01 o 
  -1  10  -5        0.83       -1.83      4.29 o 
   0  10  -5        0.70        1.46      4.00 o 
   1  10  -5        1.96        3.42      4.37 o 
   2  10  -5        1.29        3.39      4.20 o 
   3  10  -5        0.40       -0.06      3.88 o 
   0   0  -4     2367.94     2539.83     11.01 o 
   0   1  -4      807.16      818.26      3.98 o 
   1   1  -4     2547.93     2652.15     10.40 o 
  -1   2  -4     1822.76     1744.30     19.75 o 
   0   2  -4     1055.83     1114.29      9.06 o 
   1   2  -4      884.41      860.02      3.84 o 
   2   2  -4       31.09       33.31      1.02 o 
  -2   3  -4      324.26      337.84      2.37 o 
  -1   3  -4     3848.22     3920.05     39.37 o 
   0   3  -4      226.47      229.39      3.84 o 
   1   3  -4      579.75      572.53      2.97 o 
   2   3  -4      162.75      166.36      1.63 o 
   3   3  -4       29.57       32.94      1.64 o 
  -3   4  -4       96.88      100.68      1.83 o 
  -2   4  -4       93.60       95.16      1.90 o 
  -1   4  -4     1228.43     1316.23     17.57 o 
   0   4  -4      699.01      699.60      5.75 o 
   1   4  -4      359.58      354.25      1.92 o 
   2   4  -4      182.86      190.79      1.78 o 
   3   4  -4      157.31      157.64      1.74 o 
   4   4  -4       31.21       27.96      1.26 o 
  -4   5  -4       95.41       93.74      2.60 o 
  -3   5  -4        7.34       10.17      1.07 o 
  -2   5  -4      310.68      294.47      6.32 o 
  -1   5  -4       59.08       59.50      1.72 o 
   0   5  -4       20.08       22.84      1.34 o 
   1   5  -4      277.82      300.67      2.38 o 
   2   5  -4       59.30       52.36      1.12 o 
   3   5  -4       66.34       64.24      1.42 o 
   4   5  -4       66.94       76.09      1.97 o 
   5   5  -4      131.66      135.88      2.51 o 
  -5   6  -4       18.06       18.77      1.62 o 
  -4   6  -4        0.03       -1.03      1.45 o 
  -3   6  -4      178.45      176.83      2.97 o 
  -2   6  -4       39.81       41.36      1.60 o 
  -1   6  -4       86.95       80.91      2.53 o 
   0   6  -4       46.26       41.02      2.57 o 
   1   6  -4        5.54        7.09      0.92 o 
   2   6  -4       91.60       88.22      1.64 o 
   3   6  -4      104.80      104.59      1.72 o 
   4   6  -4       53.78       53.92      1.53 o 
   5   6  -4        5.67        3.90      1.35 o 
   6   6  -4        0.31        0.32      1.71 o 
  -6   7  -4        0.08        1.75      2.68 o 
  -5   7  -4       14.81       18.53      2.97 o 
  -4   7  -4       49.85       49.86      2.16 o 
  -3   7  -4       21.09       21.46      1.68 o 
  -2   7  -4        1.49        1.53      1.31 o 
  -1   7  -4       90.16       91.24      2.21 o 
   0   7  -4      151.35      153.67      2.58 o 
   1   7  -4       77.37       72.61      2.83 o 
   2   7  -4       63.28       64.99      1.48 o 
   3   7  -4       30.76       31.05      1.83 o 
   4   7  -4        5.04        5.96      0.93 o 
   5   7  -4        7.48        7.65      1.18 o 
   6   7  -4        3.29        3.65      1.88 o 
   7   7  -4        2.65        7.07      2.71 o 
  -7   8  -4        0.29        3.21      2.98 o 
  -6   8  -4       12.55       16.97      3.34 o 
  -5   8  -4        4.38        5.74      3.05 o 
  -4   8  -4       71.39       75.01      3.11 o 
  -3   8  -4       16.73       18.40      1.91 o 
  -2   8  -4        5.43        4.40      2.17 o 
  -1   8  -4       22.24       18.80      1.53 o 
   0   8  -4       36.20       35.60      1.78 o 
   1   8  -4        1.06        0.17      1.17 o 
   2   8  -4       14.12       13.68      1.52 o 
   3   8  -4       24.04       24.04      1.81 o 
   4   8  -4        7.09        8.51      1.68 o 
   5   8  -4       11.36       10.64      1.91 o 
   6   8  -4        0.64        1.66      2.42 o 
   7   8  -4        1.03        1.48      2.66 o 
  -6   9  -4        2.56        3.22      3.35 o 
  -5   9  -4        0.05        0.53      3.06 o 
  -4   9  -4       20.49       20.50      2.25 o 
  -3   9  -4       14.47       11.58      1.98 o 
  -2   9  -4       19.99       23.12      2.56 o 
  -1   9  -4       14.61       13.07      2.35 o 
   0   9  -4        3.46        3.62      2.35 o 
   1   9  -4       17.01       17.75      4.05 o 
   2   9  -4        1.83        0.95      1.91 o 
   3   9  -4        1.72        1.16      1.98 o 
   4   9  -4        0.05        1.07      2.29 o 
   5   9  -4        0.17       -0.51      1.97 o 
   6   9  -4        0.14        0.29      3.96 o 
  -4  10  -4        1.30        3.15      3.59 o 
  -3  10  -4        5.28        6.56      2.66 o 
  -2  10  -4        0.48        0.51      3.64 o 
  -1  10  -4       10.48       22.33      5.28 o 
   0  10  -4        2.95        2.49      4.94 o 
   1  10  -4        5.83        4.99      4.00 o 
   2  10  -4        0.22        1.79      4.29 o 
   3  10  -4        1.11        4.53      4.29 o 
   4  10  -4        3.93        1.87      3.94 o 
   0   1  -3     4546.17     4352.92     34.57 o 
   1   1  -3     5624.84     5550.69     30.77 o 
  -1   2  -3     1624.53     1626.64     11.12 o 
   0   2  -3     4604.52     4709.93     47.47 o 
   1   2  -3      251.30      244.84      1.76 o 
   2   2  -3     1225.98     1177.95      5.86 o 
  -2   3  -3      380.33      389.02      2.44 o 
  -1   3  -3      598.03      595.26      8.63 o 
   0   3  -3      971.83      986.16      7.93 o 
   1   3  -3       81.59       82.26      0.88 o 
   2   3  -3      324.82      334.95      4.18 o 
   3   3  -3       28.82       27.81      1.27 o 
  -3   4  -3      148.57      128.82      1.77 o 
  -2   4  -3      271.93      265.25      6.67 o 
  -1   4  -3      154.09      171.80      3.12 o 
   0   4  -3      864.95      865.32     10.52 o 
   1   4  -3      447.37      489.13      2.49 o 
   2   4  -3      695.66      720.02      4.94 o 
   3   4  -3       70.76       67.83      1.52 o 
   4   4  -3       55.06       51.75      1.58 o 
  -4   5  -3       17.43       18.74      1.29 o 
  -3   5  -3      132.91      126.15      2.30 o 
  -2   5  -3       54.15       54.59      3.20 o 
  -1   5  -3      431.48      449.28     10.30 o 
   0   5  -3      116.39      128.60      1.49 o 
   1   5  -3      331.82      336.22      3.02 o 
   2   5  -3       41.52       43.33      0.95 o 
   3   5  -3      272.72      273.15      2.25 o 
   4   5  -3      114.14      119.25      1.99 o 
   5   5  -3       36.26       35.05      1.90 o 
  -5   6  -3       10.85       12.05      1.63 o 
  -4   6  -3      113.74      122.24      2.60 o 
  -3   6  -3        4.29        4.84      1.51 o 
  -2   6  -3      198.47      195.28      5.04 o 
  -1   6  -3      143.66      134.90      2.96 o 
   0   6  -3       13.82       11.44      0.83 o 
   1   6  -3       15.99       13.22      0.98 o 
   2   6  -3        4.29        4.50      1.10 o 
   3   6  -3       12.85       13.95      0.91 o 
   4   6  -3       44.09       46.29      1.51 o 
   5   6  -3        9.57        9.36      1.35 o 
   6   6  -3       45.68       43.31      2.50 o 
  -6   7  -3        6.58        7.84      3.66 o 
  -5   7  -3       13.41       11.82      3.75 o 
  -4   7  -3        0.58        0.60      1.59 o 
  -3   7  -3      100.97      100.36      5.11 o 
  -2   7  -3       55.64       55.56      4.39 o 
  -1   7  -3       45.19       42.83      2.30 o 
   0   7  -3      189.56      187.53      4.79 o 
   1   7  -3      117.22      113.34      2.19 o 
   2   7  -3       59.82       58.73      1.95 o 
   3   7  -3       34.30       34.90      2.08 o 
   4   7  -3       40.70       38.33      1.41 o 
   5   7  -3       44.32       50.50      1.93 o 
   6   7  -3        5.23        4.46      1.82 o 
   7   7  -3        7.44        8.64      3.35 o 
  -7   8  -3        3.14        5.67      3.04 o 
  -6   8  -3        3.85        6.67      2.83 o 
  -5   8  -3       12.53       14.27      3.13 o 
  -4   8  -3        1.61        2.70      2.88 o 
  -3   8  -3       28.95       27.05      2.40 o 
  -2   8  -3       11.95        8.98      1.56 o 
  -1   8  -3        3.20        3.45      1.42 o 
   0   8  -3        3.78        3.89      1.35 o 
   1   8  -3       21.43       17.14      1.45 o 
   2   8  -3       22.24       20.78      1.62 o 
   3   8  -3       15.81       18.44      1.75 o 
   4   8  -3       11.47       12.81      1.80 o 
   5   8  -3       13.12       13.36      1.71 o 
   6   8  -3       12.95       18.31      2.82 o 
   7   8  -3        1.97        2.52      2.95 o 
  -6   9  -3        2.59        3.57      4.10 o 
  -5   9  -3        0.59        2.45      3.32 o 
  -4   9  -3        4.37        6.49      1.91 o 
  -3   9  -3        0.22       -0.58      2.20 o 
  -2   9  -3        9.75       14.07      2.29 o 
  -1   9  -3        1.10        2.28      1.51 o 
   0   9  -3       19.27       17.90      1.81 o 
   1   9  -3       15.23       14.72      1.43 o 
   2   9  -3        3.18        2.97      1.44 o 
   3   9  -3        2.10        3.12      1.54 o 
   4   9  -3       13.93       17.55      1.94 o 
   5   9  -3        3.54        3.80      2.01 o 
   6   9  -3        0.91        6.14      4.15 o 
  -4  10  -3        0.81        0.45      3.38 o 
  -3  10  -3        0.28       -1.62      3.62 o 
  -2  10  -3        1.19        2.25      3.33 o 
  -1  10  -3        7.77        9.60      3.66 o 
   0  10  -3        4.26        4.59      4.59 o 
   1  10  -3        4.16        1.41      4.23 o 
   2  10  -3        7.02        8.24      3.81 o 
   3  10  -3        5.37        7.96      3.97 o 
   4  10  -3        1.13        2.14      3.87 o 
   1   1  -2     5973.81     5794.96     54.70 o 
  -1   2  -2     2506.16     2501.02     15.81 o 
   0   2  -2     9127.29     8977.64     45.72 o 
   1   2  -2     3440.08     3235.27     23.97 o 
   2   2  -2      856.11      846.84      4.31 o 
  -2   3  -2       59.02       58.19      1.43 o 
  -1   3  -2      598.17      599.33      6.61 o 
   0   3  -2       36.85       34.75      1.12 o 
   1   3  -2      564.46      563.41      4.91 o 
   2   3  -2      454.67      470.79      5.13 o 
   3   3  -2      843.76      847.36      5.67 o 
  -3   4  -2       97.57      103.23      1.60 o 
  -2   4  -2       76.53       76.41      2.91 o 
  -1   4  -2      465.14      468.47      6.90 o 
   0   4  -2      984.19     1010.87      4.06 o 
   1   4  -2      362.63      367.74      2.87 o 
   2   4  -2      122.42      124.14      1.53 o 
   3   4  -2      281.57      285.71      2.62 o 
   4   4  -2       52.41       55.50      1.55 o 
  -4   5  -2      184.17      187.83      2.04 o 
  -3   5  -2      117.55      114.27      1.98 o 
  -2   5  -2      143.91      154.82      5.04 o 
  -1   5  -2       60.04       71.65      4.15 o 
   0   5  -2      128.05      135.95      2.66 o 
   1   5  -2      363.12      343.16      2.81 o 
   2   5  -2       67.61       68.47      1.63 o 
   3   5  -2       30.94       28.33      1.65 o 
   4   5  -2       21.31       22.37      1.40 o 
   5   5  -2       45.11       47.77      1.94 o 
  -5   6  -2       30.01       31.41      2.68 o 
  -4   6  -2       35.98       35.36      1.84 o 
  -3   6  -2      122.20      121.12      5.99 o 
  -2   6  -2       61.54       65.30      4.60 o 
  -1   6  -2      136.75      127.45      2.66 o 
   0   6  -2      211.48      205.87      2.39 o 
   1   6  -2       49.35       53.59      1.41 o 
   2   6  -2        3.23        4.74      1.41 o 
   3   6  -2       11.01        9.78      1.05 o 
   4   6  -2       41.44       46.05      1.72 o 
   5   6  -2       16.98       18.28      1.05 o 
   6   6  -2        9.84        9.43      1.96 o 
  -6   7  -2        1.46        2.04      3.63 o 
  -5   7  -2       27.21       28.45      4.39 o 
  -4   7  -2       35.51       32.06      1.93 o 
  -3   7  -2       15.09       15.17      4.03 o 
  -2   7  -2       71.73       78.32      9.33 o 
  -1   7  -2       39.52       41.36      2.50 o 
   0   7  -2       66.84       63.56      1.35 o 
   1   7  -2       11.16       11.63      1.26 o 
   2   7  -2       17.24       16.84      1.56 o 
   3   7  -2        0.28        0.38      0.90 o 
   4   7  -2       19.14       18.83      1.49 o 
   5   7  -2       11.40       12.72      1.35 o 
   6   7  -2        6.26        5.64      2.01 o 
   7   7  -2       21.41       24.27      4.23 o 
  -7   8  -2        6.83        4.69      4.32 o 
  -6   8  -2       14.68       18.60      4.75 o 
  -5   8  -2       11.71       12.96      4.58 o 
  -4   8  -2       18.13       19.90      2.45 o 
  -3   8  -2       44.14       45.34      2.37 o 
  -2   8  -2       57.89       59.99      4.70 o 
  -1   8  -2       13.03       12.13      3.99 o 
   0   8  -2       69.25       62.20      2.54 o 
   1   8  -2       58.67       52.97      1.89 o 
   2   8  -2        5.14        5.74      1.42 o 
   3   8  -2        6.84        7.69      1.59 o 
   4   8  -2        1.09        4.00      2.02 o 
   5   8  -2        5.40        4.92      2.04 o 
   6   8  -2        4.22        2.93      3.33 o 
   7   8  -2        1.74        4.50      3.69 o 
  -6   9  -2        2.44        2.68      4.91 o 
  -5   9  -2        0.73        3.77      4.05 o 
  -4   9  -2        4.15        4.31      2.80 o 
  -3   9  -2        0.53        0.69      2.32 o 
  -2   9  -2       13.26       16.71      3.01 o 
  -1   9  -2       32.75       35.03      1.91 o 
   0   9  -2       39.76       37.47      2.45 o 
   1   9  -2        1.36        1.09      1.23 o 
   2   9  -2        1.41        0.93      1.48 o 
   3   9  -2        3.38        3.26      1.62 o 
   4   9  -2        8.44        8.01      1.91 o 
   5   9  -2        2.40        3.18      1.83 o 
   6   9  -2        0.65        0.99      2.56 o 
  -4  10  -2        2.19        5.17      3.38 o 
  -3  10  -2        3.34        7.43      3.21 o 
  -2  10  -2        7.70        9.68      3.46 o 
  -1  10  -2        0.44        0.68      2.99 o 
   0  10  -2        1.05        1.30      3.09 o 
   1  10  -2        4.49       11.35      4.67 o 
   2  10  -2        1.53        1.53      4.10 o 
   3  10  -2        1.83        3.22      3.56 o 
   4  10  -2        2.75        3.97      3.71 o 
   0  11  -2        1.23       -1.21      4.32 o 
  -1   2  -1      151.53      155.21      1.79 o 
   0   2  -1     2429.34     2417.97     17.27 o 
   1   2  -1      378.77      383.60      2.81 o 
   2   2  -1     1836.63     1854.33      8.48 o 
  -2   3  -1      116.66      110.00      2.15 o 
  -1   3  -1      684.64      683.70      7.13 o 
   0   3  -1      433.74      417.20     11.50 o 
   1   3  -1      427.32      393.86      5.46 o 
   2   3  -1      827.11      827.45      9.38 o 
   3   3  -1      280.36      281.62      2.92 o 
  -3   4  -1      541.65      529.08      4.59 o 
  -2   4  -1      543.33      573.21      7.41 o 
  -1   4  -1      681.83      703.71      7.99 o 
   0   4  -1      663.22      618.68      4.54 o 
   1   4  -1      644.46      636.61     12.63 o 
   2   4  -1      162.49      168.90      1.77 o 
   3   4  -1      411.30      429.94      3.08 o 
   4   4  -1       50.97       49.86      1.32 o 
  -4   5  -1      111.95      109.50      1.53 o 
  -3   5  -1      206.65      192.42      4.43 o 
  -2   5  -1       33.50       38.16      3.55 o 
  -1   5  -1      166.17      155.80      2.86 o 
   0   5  -1      237.00      246.54      7.93 o 
   1   5  -1      259.99      259.23      3.69 o 
   2   5  -1       85.06       88.07      1.52 o 
   3   5  -1       15.76       17.78      1.03 o 
   4   5  -1       63.07       63.39      1.73 o 
   5   5  -1      127.71      134.57      2.51 o 
  -5   6  -1       35.51       37.45      4.34 o 
  -4   6  -1      178.90      164.61      5.50 o 
  -3   6  -1       73.99       76.73      6.12 o 
  -2   6  -1      174.51      174.14      5.88 o 
  -1   6  -1       19.50       17.83      1.85 o 
   0   6  -1       21.05       20.72      0.93 o 
   1   6  -1      237.96      253.71      4.33 o 
   2   6  -1       12.16       12.81      1.50 o 
   3   6  -1       29.94       33.87      1.58 o 
   4   6  -1       53.06       49.92      1.83 o 
   5   6  -1       66.86       62.71      1.98 o 
   6   6  -1       22.40       24.16      1.93 o 
  -6   7  -1       31.54       40.49      4.93 o 
  -5   7  -1        5.35        7.31      4.11 o 
  -4   7  -1        2.31        3.46      1.53 o 
  -3   7  -1       59.36       69.94      5.14 o 
  -2   7  -1       16.51       17.16      2.37 o 
  -1   7  -1       74.41       64.63      5.47 o 
   0   7  -1        1.29        1.18      0.82 o 
   1   7  -1        3.51        3.96      1.94 o 
   2   7  -1        4.56        5.79      1.88 o 
   3   7  -1       43.62       39.56      1.71 o 
   4   7  -1        5.68        7.16      1.40 o 
   5   7  -1       11.17       14.06      1.58 o 
   6   7  -1        0.81        2.97      1.89 o 
   7   7  -1       17.01       16.78      4.41 o 
  -7   8  -1        1.85       -2.07      4.38 o 
  -6   8  -1        7.62        9.59      4.43 o 
  -5   8  -1       16.93       23.41      4.42 o 
  -4   8  -1        2.50        2.93      2.05 o 
  -3   8  -1        9.68       11.82      4.71 o 
  -2   8  -1       32.32       30.45      2.53 o 
  -1   8  -1       98.77      101.79      3.16 o 
   0   8  -1       38.70       35.82      1.26 o 
   1   8  -1       42.21       40.07      1.85 o 
   2   8  -1        2.77        1.88      1.98 o 
   3   8  -1       25.24       26.61      2.48 o 
   4   8  -1       21.39       21.62      2.44 o 
   5   8  -1       14.16       12.92      2.23 o 
   6   8  -1        0.87        4.68      3.84 o 
   7   8  -1        4.13        9.06      4.17 o 
  -6   9  -1        0.60       -2.10      4.85 o 
  -5   9  -1        3.60        2.48      4.07 o 
  -4   9  -1        4.30        6.64      4.65 o 
  -3   9  -1        2.00        2.62      2.34 o 
  -2   9  -1       29.33       30.87      2.66 o 
  -1   9  -1        0.18        1.10      1.59 o 
   0   9  -1       13.20        9.90      2.45 o 
   1   9  -1        2.94        2.24      1.23 o 
   2   9  -1        4.53        3.11      1.54 o 
   3   9  -1        0.47       -0.51      2.12 o 
   4   9  -1        1.56        3.29      2.17 o 
   5   9  -1        1.81        3.43      3.35 o 
   6   9  -1        7.35        9.25      3.93 o 
  -4  10  -1        7.88       11.09      5.01 o 
  -3  10  -1        2.06        2.65      5.17 o 
  -2  10  -1        4.17        5.69      4.52 o 
  -1  10  -1        8.88        9.70      2.77 o 
   0  10  -1       11.35       11.05      2.18 o 
   1  10  -1        1.95        0.89      2.16 o 
   2  10  -1        2.90        4.27      2.36 o 
   3  10  -1        0.68        2.22      3.83 o 
   4  10  -1        3.28        3.19      3.51 o 
  -1  11  -1        2.83        4.08      3.38 o 
   0  11  -1        0.89        3.54      3.30 o 
   1  11  -1        3.53        6.18      4.57 o 
  -1   2   0     1948.09     1907.13      9.19 o 
   0   2   0     4190.19     4186.97     55.87 o 
   1   2   0      178.26      221.44      5.10 o 
   2   2   0      478.64      462.40      1.94 o 
  -2   3   0      155.53      143.87      4.51 o 
  -1   3   0      350.25      352.83      5.66 o 
   0   3   0      718.11      665.69      7.45 o 
   1   3   0      268.55      290.99      2.28 o 
   2   3   0      423.41      402.74      3.74 o 
   3   3   0       63.62       60.10      1.26 o 
  -3   4   0       26.45       30.18      0.83 o 
  -2   4   0      134.65      124.88      3.99 o 
  -1   4   0       21.72       18.97      1.49 o 
   0   4   0      429.53      481.20      3.64 o 
   1   4   0     1951.94     1922.80     16.99 o 
   2   4   0      436.86      481.82      5.70 o 
   3   4   0       69.09       63.40      1.48 o 
   4   4   0        9.56       11.22      0.98 o 
  -4   5   0        2.23        3.08      0.83 o 
  -3   5   0        0.20        2.41      1.77 o 
  -2   5   0      198.55      176.73      3.73 o 
  -1   5   0      168.23      163.33      3.52 o 
   0   5   0        0.09        1.00      1.26 o 
   1   5   0      243.57      263.28      3.87 o 
   2   5   0       25.61       22.31      1.24 o 
   3   5   0       12.24       12.21      1.02 o 
   4   5   0       45.83       38.29      1.43 o 
   5   5   0        0.40        0.57      0.93 o 
  -5   6   0       56.62       46.95      4.27 o 
  -4   6   0       24.19       24.99      1.65 o 
  -3   6   0       61.31       56.76      4.63 o 
  -2   6   0      102.27       94.04      3.26 o 
  -1   6   0       58.03       60.55      1.39 o 
   0   6   0        1.33        2.41      1.30 o 
   1   6   0      127.25      125.65      2.71 o 
   2   6   0       19.86       15.51      1.21 o 
   3   6   0        3.24        3.90      1.26 o 
   4   6   0       19.29       20.38      1.43 o 
   5   6   0        1.61        2.62      1.34 o 
   6   6   0       15.50       18.94      1.60 o 
  -6   7   0        0.76        0.42      4.04 o 
  -5   7   0        2.49        1.96      3.65 o 
  -4   7   0       24.77       26.54      1.93 o 
  -3   7   0       20.00       22.94      4.08 o 
  -2   7   0      289.88      315.61      8.13 o 
  -1   7   0      180.35      173.01      3.14 o 
   0   7   0       70.01       77.60      1.63 o 
   1   7   0      138.54      144.04      7.23 o 
   2   7   0        0.75        3.02      2.09 o 
   3   7   0        2.41        3.31      0.63 o 
   4   7   0        4.30        4.57      1.46 o 
   5   7   0        8.77        9.45      1.59 o 
   6   7   0       60.40       71.70      2.05 o 
   7   7   0        0.07        0.88      3.65 o 
  -7   8   0        0.99        2.47      4.14 o 
  -6   8   0        6.77        9.47      4.56 o 
  -5   8   0        8.44        7.35      3.95 o 
  -4   8   0        1.95        0.80      1.92 o 
  -3   8   0        0.00        4.12      4.23 o 
  -2   8   0        8.66        8.73      2.02 o 
  -1   8   0        6.97        6.57      1.46 o 
   0   8   0      111.70      107.87      3.24 o 
   1   8   0        4.93        3.13      2.25 o 
   2   8   0       22.46       23.56      3.12 o 
   3   8   0       25.23       29.56      2.54 o 
   4   8   0       53.49       57.56      3.01 o 
   5   8   0        0.02       -0.51      2.00 o 
   6   8   0       41.38       39.54      4.92 o 
   7   8   0        5.41        3.14      4.39 o 
  -6   9   0        0.52       -2.04      4.61 o 
  -5   9   0        5.12        6.22      4.78 o 
  -4   9   0       16.43       18.12      5.28 o 
  -3   9   0       32.43       31.19      4.55 o 
  -2   9   0       19.07       25.02      2.43 o 
  -1   9   0        4.17        4.54      2.32 o 
   0   9   0        2.44        0.23      2.33 o 
   1   9   0        5.08        4.74      1.49 o 
   2   9   0        0.46       -1.67      2.23 o 
   3   9   0       11.71       13.28      2.48 o 
   4   9   0       13.62       10.28      2.52 o 
   5   9   0        9.29       16.19      3.85 o 
   6   9   0        1.72        1.01      3.80 o 
  -4  10   0        3.38       -2.01      5.53 o 
  -3  10   0        0.18       -2.06      5.43 o 
  -2  10   0        4.89        6.81      5.43 o 
  -1  10   0        2.23        2.83      2.59 o 
   0  10   0        0.12       -1.28      2.57 o 
   1  10   0        0.18        0.13      2.58 o 
   2  10   0        3.53        2.80      2.43 o 
   3  10   0       11.34        9.81      2.55 o 
   4  10   0        2.80        2.60      2.38 o 
  -1  11   0        3.94        6.99      5.29 o 
   0  11   0        4.96        4.36      3.15 o 
   1  11   0        0.65        6.36      4.73 o 
  -1   2   1      148.53      155.22      3.33 o 
   0   2   1     2418.85     2450.70     39.39 o 
   1   2   1      374.07      375.80      3.49 o 
   2   2   1     1816.57     1833.11     15.25 o 
  -2   3   1      115.84      111.19      2.42 o 
  -1   3   1      685.40      680.14     17.32 o 
   0   3   1      443.98      425.61      9.29 o 
   1   3   1      430.87      394.00      2.90 o 
   2   3   1      824.10      839.34      2.91 o 
   3   3   1      279.51      275.83      5.78 o 
  -3   4   1      548.98      527.36      6.68 o 
  -2   4   1      550.92      576.60      6.03 o 
  -1   4   1      671.63      699.65      8.18 o 
   0   4   1      658.43      627.88      8.24 o 
   1   4   1      654.49      646.01      3.90 o 
   2   4   1      159.36      164.52      1.61 o 
   3   4   1      419.87      433.00      6.78 o 
   4   4   1       50.98       48.76      1.33 o 
  -4   5   1      114.10      105.44      4.56 o 
  -3   5   1      211.47      200.65      5.70 o 
  -2   5   1       32.43       35.94      2.36 o 
  -1   5   1      167.78      152.78      2.36 o 
   0   5   1      239.17      242.69      3.71 o 
   1   5   1      257.18      262.64      7.35 o 
   2   5   1       84.32       86.00      2.29 o 
   3   5   1       15.51       15.51      1.27 o 
   4   5   1       64.30       64.62      1.50 o 
   5   5   1      126.94      133.74      1.75 o 
  -5   6   1       35.25       43.24      4.68 o 
  -4   6   1      178.08      160.94      5.82 o 
  -3   6   1       73.36       81.46      4.71 o 
  -2   6   1      177.71      189.74      4.33 o 
  -1   6   1       19.51       18.40      1.03 o 
   0   6   1       22.91       22.65      0.96 o 
   1   6   1      236.79      244.59      3.92 o 
   2   6   1       12.93       11.97      1.48 o 
   3   6   1       30.53       32.61      1.30 o 
   4   6   1       53.22       50.80      1.72 o 
   5   6   1       66.49       59.64      1.99 o 
   6   6   1       21.35       18.95      0.79 o 
  -6   7   1       32.40       40.44      5.01 o 
  -5   7   1        5.02        9.82      3.81 o 
  -4   7   1        2.79        4.37      1.49 o 
  -3   7   1       58.28       61.44      4.64 o 
  -2   7   1       15.83       17.80      3.85 o 
  -1   7   1       72.91       74.30      1.65 o 
   0   7   1        1.70        1.96      1.24 o 
   1   7   1        3.48        2.22      2.01 o 
   2   7   1        4.34        3.78      2.70 o 
   3   7   1       44.04       40.35      1.40 o 
   4   7   1        5.18        6.64      1.55 o 
   5   7   1       11.50       14.33      1.62 o 
   6   7   1        0.83        1.67      4.03 o 
   7   7   1       17.27       17.44      4.48 o 
  -7   8   1        1.77        5.12      4.37 o 
  -6   8   1        7.55        9.39      4.81 o 
  -5   8   1       17.25       21.50      4.43 o 
  -4   8   1        2.51       -2.16      4.42 o 
  -3   8   1        9.06        8.96      4.69 o 
  -2   8   1       32.98       33.04      2.23 o 
  -1   8   1       96.68      102.95      2.26 o 
   0   8   1       38.50       37.02      1.89 o 
   1   8   1       41.15       39.05      2.87 o 
   2   8   1        2.76        2.71      2.44 o 
   3   8   1       25.14       28.53      3.65 o 
   4   8   1       21.27       22.55      2.51 o 
   5   8   1       14.07       13.23      2.21 o 
   6   8   1        0.84       -2.00      3.92 o 
   7   8   1        4.20        4.05      4.78 o 
  -6   9   1        0.60       -0.78      4.43 o 
  -5   9   1        3.53        1.60      4.81 o 
  -4   9   1        4.38        1.54      4.44 o 
  -3   9   1        2.08        5.34      4.83 o 
  -2   9   1       29.35       30.12      5.57 o 
  -1   9   1        0.24       -0.11      4.90 o 
   0   9   1       13.31        8.92      2.73 o 
   1   9   1        3.04        2.50      2.40 o 
   2   9   1        4.54        4.60      2.52 o 
   3   9   1        0.47        2.01      2.25 o 
   4   9   1        1.55        0.39      2.41 o 
   5   9   1        1.80        3.72      3.75 o 
   6   9   1        7.36       10.53      4.24 o 
  -4  10   1        7.88       10.20      4.99 o 
  -3  10   1        2.14        7.39      5.41 o 
  -2  10   1        4.36        1.95      5.29 o 
  -1  10   1        9.05       11.96      3.04 o 
   0  10   1       11.22        8.99      2.96 o 
   1  10   1        1.89        1.65      3.46 o 
   2  10   1        2.88        0.53      3.44 o 
   3  10   1        0.70        2.07      2.59 o 
   4  10   1        3.26        3.18      2.47 o 
  -1  11   1        2.83       12.78      5.48 o 
   0  11   1        0.90        3.19      4.46 o 
   1  11   1        3.53        4.04      5.00 o 
   1   1   2     6032.27     5962.92     22.30 o 
  -1   2   2     2514.12     2529.94      7.08 o 
   0   2   2     9216.60     9002.59     53.43 o 
   1   2   2     3419.81     3218.27     13.85 o 
   2   2   2      861.17      851.19      9.69 o 
  -2   3   2       50.35       52.82      1.39 o 
  -1   3   2      589.01      580.54      3.94 o 
   0   3   2       40.88       41.28      1.66 o 
   1   3   2      563.42      557.41      7.62 o 
   2   3   2      461.71      477.59      2.40 o 
   3   3   2      814.95      824.82      5.72 o 
  -3   4   2       99.63      102.47      1.70 o 
  -2   4   2       75.38       76.89      1.54 o 
  -1   4   2      468.04      459.18      4.93 o 
   0   4   2      968.38      979.04      6.63 o 
   1   4   2      360.93      370.96      4.19 o 
   2   4   2      121.72      123.38      1.59 o 
   3   4   2      276.81      279.14      4.61 o 
   4   4   2       54.68       55.97      4.30 o 
  -4   5   2      182.88      180.40      5.77 o 
  -3   5   2      111.70      107.40      4.02 o 
  -2   5   2      140.82      140.46      2.76 o 
  -1   5   2       61.05       69.55      1.87 o 
   0   5   2      125.98      136.28      4.37 o 
   1   5   2      359.35      336.66      4.60 o 
   2   5   2       69.27       67.86      2.39 o 
   3   5   2       30.76       27.28      1.13 o 
   4   5   2       20.50       21.39      1.55 o 
   5   5   2       43.45       44.90      1.18 o 
  -5   6   2       31.20       39.36      4.77 o 
  -4   6   2       36.75       32.28      2.19 o 
  -3   6   2      124.83      128.51      3.97 o 
  -2   6   2       62.13       56.65      1.53 o 
  -1   6   2      138.31      129.57      2.77 o 
   0   6   2      210.61      215.69      4.66 o 
   1   6   2       48.27       50.33      4.07 o 
   2   6   2        3.10        2.29      1.45 o 
   3   6   2       10.92        8.47      1.23 o 
   4   6   2       42.68       46.40      2.18 o 
   5   6   2       16.74       19.74      1.44 o 
   6   6   2        9.74        7.89      0.53 o 
  -6   7   2        1.46        0.52      4.42 o 
  -5   7   2       26.32       26.83      4.83 o 
  -4   7   2       36.32       37.20      4.66 o 
  -3   7   2       14.32       14.74      3.47 o 
  -2   7   2       72.01       64.74      6.19 o 
  -1   7   2       41.08       43.96      1.35 o 
   0   7   2       67.20       60.27      2.93 o 
   1   7   2       12.15       10.71      2.30 o 
   2   7   2       17.54       17.57      2.66 o 
   3   7   2        0.27        0.52      1.19 o 
   4   7   2       19.14       16.70      2.32 o 
   5   7   2       11.53       14.10      1.70 o 
   6   7   2        6.15        3.09      4.06 o 
   7   7   2       21.03       21.89      5.10 o 
  -7   8   2        6.88        7.99      4.55 o 
  -6   8   2       14.41       18.23      4.62 o 
  -5   8   2       11.81       13.85      4.80 o 
  -4   8   2       18.32       22.84      4.65 o 
  -3   8   2       43.83       42.28      5.30 o 
  -2   8   2       58.91       56.82      4.50 o 
  -1   8   2       12.83       10.67      1.03 o 
   0   8   2       70.03       62.92      2.74 o 
   1   8   2       59.32       53.81      5.67 o 
   2   8   2        5.28        4.31      2.31 o 
   3   8   2        7.22        6.90      3.45 o 
   4   8   2        1.02        1.91      2.07 o 
   5   8   2        5.33        5.06      1.99 o 
   6   8   2        4.24        0.47      4.23 o 
   7   8   2        1.70        3.63      4.19 o 
  -6   9   2        2.48        5.13      4.58 o 
  -5   9   2        0.68       -0.66      5.01 o 
  -4   9   2        4.01        7.51      4.93 o 
  -3   9   2        0.52        2.09      3.72 o 
  -2   9   2       13.06       11.76      4.86 o 
  -1   9   2       32.88       42.86      4.84 o 
   0   9   2       39.88       40.80      3.76 o 
   1   9   2        1.39        1.42      2.56 o 
   2   9   2        1.43        1.84      2.35 o 
   3   9   2        3.44        1.43      3.45 o 
   4   9   2        8.41        8.58      2.46 o 
   5   9   2        2.44        4.86      3.97 o 
   6   9   2        0.70        4.74      4.42 o 
  -4  10   2        2.18        5.15      5.33 o 
  -3  10   2        3.32        3.22      4.36 o 
  -2  10   2        7.60        8.75      4.30 o 
  -1  10   2        0.41        0.47      2.96 o 
   0  10   2        1.08       -1.04      2.90 o 
   1  10   2        4.38        6.62      3.10 o 
   2  10   2        1.50        0.35      2.69 o 
   3  10   2        1.77        2.38      3.89 o 
   4  10   2        2.78        4.75      2.76 o 
   0  11   2        1.23        2.61      2.94 o 
   0   1   3     4523.52     4370.08     18.45 o 
   1   1   3     5546.74     5463.21     18.24 o 
  -1   2   3     1613.23     1621.95      8.25 o 
   0   2   3     4661.97     4766.98     26.94 o 
   1   2   3      250.50      246.16      1.35 o 
   2   2   3     1186.29     1141.73      3.59 o 
  -2   3   3      395.08      415.00      3.08 o 
  -1   3   3      592.09      592.25      7.92 o 
   0   3   3      968.99      987.15     21.05 o 
   1   3   3       75.99       77.49      1.76 o 
   2   3   3      333.34      344.62      2.05 o 
   3   3   3       29.32       27.85      1.02 o 
  -3   4   3      144.41      125.47      3.53 o 
  -2   4   3      275.55      275.71      2.76 o 
  -1   4   3      161.21      187.67      2.44 o 
   0   4   3      860.76      878.82      5.63 o 
   1   4   3      463.58      497.52      5.67 o 
   2   4   3      685.94      709.96      5.53 o 
   3   4   3       74.78       71.33      1.67 o 
   4   4   3       54.90       54.04      1.52 o 
  -4   5   3       18.44       18.21      0.89 o 
  -3   5   3      137.99      131.94      2.21 o 
  -2   5   3       56.92       61.41      1.55 o 
  -1   5   3      444.00      457.34      7.26 o 
   0   5   3      112.83      128.87      2.74 o 
   1   5   3      335.44      340.35      3.60 o 
   2   5   3       41.97       44.23      1.52 o 
   3   5   3      278.51      273.96      2.67 o 
   4   5   3      111.85      110.26      2.62 o 
   5   5   3       37.35       37.21      1.10 o 
  -5   6   3       10.67       11.64      2.49 o 
  -4   6   3      112.42      116.40      5.88 o 
  -3   6   3        3.96        3.48      2.93 o 
  -2   6   3      196.06      196.65      2.16 o 
  -1   6   3      141.74      127.95      2.32 o 
   0   6   3       12.38       11.09      1.50 o 
   1   6   3       16.00       12.52      2.40 o 
   2   6   3        4.31        3.63      1.57 o 
   3   6   3       12.48       12.51      1.36 o 
   4   6   3       43.96       43.33      2.16 o 
   5   6   3       10.04        8.83      1.37 o 
   6   6   3       46.81       40.60      1.68 o 
  -6   7   3        6.21        6.92      4.27 o 
  -5   7   3       13.89       15.17      4.29 o 
  -4   7   3        0.81        0.67      3.88 o 
  -3   7   3      101.06       98.95      5.94 o 
  -2   7   3       55.66       55.98      1.79 o 
  -1   7   3       44.30       37.97      1.76 o 
   0   7   3      188.87      186.52      3.68 o 
   1   7   3      116.32      116.65      3.95 o 
   2   7   3       58.92       63.04      3.35 o 
   3   7   3       33.16       33.81      1.64 o 
   4   7   3       41.60       42.58      2.92 o 
   5   7   3       44.54       47.87      2.60 o 
   6   7   3        5.20        3.80      4.28 o 
   7   7   3        7.25        8.81      4.38 o 
  -7   8   3        3.32        4.38      4.82 o 
  -6   8   3        3.90       14.22      4.91 o 
  -5   8   3       12.00       12.07      4.82 o 
  -4   8   3        1.52        4.90      4.68 o 
  -3   8   3       28.05       27.76      5.11 o 
  -2   8   3       12.22       11.36      0.81 o 
  -1   8   3        2.85        1.92      1.37 o 
   0   8   3        3.72        5.90      1.59 o 
   1   8   3       21.27       16.31      2.69 o 
   2   8   3       22.74       19.58      3.85 o 
   3   8   3       15.69       17.31      3.29 o 
   4   8   3       11.61        9.95      4.03 o 
   5   8   3       12.79       13.53      2.34 o 
   6   8   3       12.97       13.00      4.31 o 
   7   8   3        2.07        3.77      4.58 o 
  -6   9   3        2.57        8.46      5.28 o 
  -5   9   3        0.57       -0.70      4.55 o 
  -4   9   3        4.27        6.26      4.76 o 
  -3   9   3        0.21       -1.37      4.51 o 
  -2   9   3        9.62       12.17      3.90 o 
  -1   9   3        1.08        3.91      4.76 o 
   0   9   3       19.20       17.38      3.09 o 
   1   9   3       14.87       15.48      3.15 o 
   2   9   3        3.25        3.02      2.51 o 
   3   9   3        2.02       -2.17      3.89 o 
   4   9   3       13.85       19.16      4.49 o 
   5   9   3        3.59        2.11      3.84 o 
   6   9   3        0.90        5.41      4.21 o 
  -4  10   3        0.73        6.50      5.15 o 
  -3  10   3        0.27        1.04      4.19 o 
  -2  10   3        1.16       -3.79      4.51 o 
  -1  10   3        7.75        5.77      3.65 o 
   0  10   3        4.36        2.75      2.93 o 
   1  10   3        4.21        7.96      4.23 o 
   2  10   3        7.05        8.02      3.13 o 
   3  10   3        5.42        4.88      4.26 o 
   4  10   3        1.13        0.51      3.77 o 
   0   0   4     2456.40     2725.74      7.87 o 
   0   1   4      813.97      828.78      6.61 o 
   1   1   4     2554.42     2684.73      8.69 o 
  -1   2   4     1801.23     1722.93      3.08 o 
   0   2   4     1080.84     1148.30      4.71 o 
   1   2   4      883.38      861.11      4.18 o 
   2   2   4       31.16       32.72      0.75 o 
  -2   3   4      324.24      335.40      2.02 o 
  -1   3   4     3829.77     3849.09     13.94 o 
   0   3   4      230.36      227.29      2.01 o 
   1   3   4      583.47      573.32      7.19 o 
   2   3   4      175.19      176.97      1.57 o 
   3   3   4       30.43       30.72      0.73 o 
  -3   4   4       96.55       97.69      1.21 o 
  -2   4   4       96.65       99.53      1.68 o 
  -1   4   4     1219.31     1300.68     10.78 o 
   0   4   4      696.10      703.76      5.40 o 
   1   4   4      366.69      359.57      3.57 o 
   2   4   4      183.24      190.26      1.90 o 
   3   4   4      153.73      154.75      2.75 o 
   4   4   4       33.01       30.52      1.32 o 
  -4   5   4       93.54       91.48      2.23 o 
  -3   5   4        7.65       10.94      1.35 o 
  -2   5   4      308.11      294.89      3.64 o 
  -1   5   4       57.07       60.06      1.65 o 
   0   5   4       17.58       20.77      1.60 o 
   1   5   4      277.48      295.26      5.22 o 
   2   5   4       59.69       54.88      1.70 o 
   3   5   4       65.26       63.05      1.42 o 
   4   5   4       66.41       71.54      2.29 o 
   5   5   4      129.87      132.42      2.44 o 
  -5   6   4       18.15       17.18      1.54 o 
  -4   6   4        0.02        0.16      0.59 o 
  -3   6   4      180.56      175.20      2.85 o 
  -2   6   4       39.36       40.96      1.88 o 
  -1   6   4       88.45       82.34      1.94 o 
   0   6   4       47.22       42.81      1.94 o 
   1   6   4        6.25        8.73      2.31 o 
   2   6   4       93.36       90.31      2.10 o 
   3   6   4      105.66      111.91      2.28 o 
   4   6   4       52.18       49.76      2.26 o 
   5   6   4        5.37        5.14      2.26 o 
   6   6   4        0.32        0.80      1.08 o 
  -6   7   4        0.07       -3.15      3.68 o 
  -5   7   4       15.56       21.11      4.84 o 
  -4   7   4       49.05       51.69      4.94 o 
  -3   7   4       20.44       23.39      1.67 o 
  -2   7   4        1.24        1.83      1.09 o 
  -1   7   4       87.79       88.60      2.39 o 
   0   7   4      152.91      156.05      4.58 o 
   1   7   4       77.41       78.44      3.85 o 
   2   7   4       62.09       58.82      3.33 o 
   3   7   4       30.52       30.58      2.03 o 
   4   7   4        5.20        7.02      3.52 o 
   5   7   4        7.86        9.43      2.53 o 
   6   7   4        3.01        0.63      3.83 o 
   7   7   4        2.79        3.64      4.31 o 
  -7   8   4        0.29        3.64      5.02 o 
  -6   8   4       12.43       12.03      5.37 o 
  -5   8   4        4.36        2.40      4.31 o 
  -4   8   4       72.61       73.34      6.31 o 
  -3   8   4       17.03       18.03      3.89 o 
  -2   8   4        5.91        5.95      0.84 o 
  -1   8   4       22.97       21.39      1.83 o 
   0   8   4       35.87       36.26      1.81 o 
   1   8   4        1.00        0.43      2.82 o 
   2   8   4       13.82       11.54      2.94 o 
   3   8   4       24.29       23.66      2.29 o 
   4   8   4        7.18        6.09      3.78 o 
   5   8   4       11.04        6.40      4.41 o 
   6   8   4        0.65        1.44      4.09 o 
   7   8   4        1.09        3.07      4.53 o 
  -6   9   4        2.60        3.97      5.43 o 
  -5   9   4        0.04       -1.58      4.80 o 
  -4   9   4       20.60       19.89      5.27 o 
  -3   9   4       14.69       16.25      5.01 o 
  -2   9   4       20.27       24.44      4.77 o 
  -1   9   4       14.63       10.58      5.07 o 
   0   9   4        3.37        2.38      2.71 o 
   1   9   4       16.83       18.17      3.27 o 
   2   9   4        1.88        2.28      2.74 o 
   3   9   4        1.67       -0.25      2.89 o 
   4   9   4        0.04       -1.12      4.09 o 
   5   9   4        0.18        0.41      4.04 o 
   6   9   4        0.15        3.80      4.60 o 
  -4  10   4        1.30       -0.49      5.18 o 
  -3  10   4        5.33        5.96      4.79 o 
  -2  10   4        0.52       -1.70      4.21 o 
  -1  10   4       10.48       12.92      3.53 o 
   0  10   4        3.00        6.28      3.17 o 
   1  10   4        5.79        5.03      3.13 o 
   2  10   4        0.22       -1.06      3.12 o 
   3  10   4        1.13        2.46      4.12 o 
   4  10   4        3.99        3.46      4.22 o 
   0   1   5     1332.31     1398.15      6.13 o 
   1   1   5      857.09      793.94      2.98 o 
  -1   2   5      117.40      116.10      1.71 o 
   0   2   5     2304.86     2358.90      8.16 o 
   1   2   5      304.31      275.77      2.10 o 
   2   2   5      531.33      550.02      1.80 o 
  -2   3   5      203.40      232.59      1.79 o 
  -1   3   5      142.23      152.38      1.44 o 
   0   3   5      581.35      578.90      4.39 o 
   1   3   5      402.17      419.47      2.71 o 
   2   3   5      424.77      427.48      2.31 o 
   3   3   5       18.26       18.44      0.76 o 
  -3   4   5      102.31       84.18      1.09 o 
  -2   4   5      106.71      101.72      1.50 o 
  -1   4   5      332.56      315.01      1.93 o 
   0   4   5      419.21      438.60      5.66 o 
   1   4   5      255.68      245.57      4.20 o 
   2   4   5       73.65       68.12      1.22 o 
   3   4   5       35.80       36.55      1.15 o 
   4   4   5        6.81        7.79      1.00 o 
  -4   5   5       24.04       21.30      1.45 o 
  -3   5   5      145.57      142.27      2.19 o 
  -2   5   5       67.00       65.85      1.07 o 
  -1   5   5       92.92       92.48      1.79 o 
   0   5   5       77.53       73.77      2.07 o 
   1   5   5      104.10       95.56      2.20 o 
   2   5   5      167.03      163.28      2.28 o 
   3   5   5      108.59      102.80      1.82 o 
   4   5   5       56.79       56.17      2.20 o 
   5   5   5       93.44       98.25      2.10 o 
  -5   6   5        6.91        4.97      1.05 o 
  -4   6   5        7.97        7.03      0.75 o 
  -3   6   5       31.43       30.13      1.82 o 
  -2   6   5       18.87       17.85      1.27 o 
  -1   6   5       90.58       86.63      2.13 o 
   0   6   5        9.20        9.77      2.05 o 
   1   6   5       49.39       55.11      3.11 o 
   2   6   5       50.14       54.20      1.95 o 
   3   6   5       84.15       86.96      2.23 o 
   4   6   5        2.59        2.81      1.60 o 
   5   6   5       50.39       50.68      3.09 o 
   6   6   5       30.82       28.55      4.47 o 
  -6   7   5       13.99       14.96      4.66 o 
  -5   7   5       23.06       24.02      5.04 o 
  -4   7   5       26.61       32.00      2.62 o 
  -3   7   5       28.74       32.18      2.10 o 
  -2   7   5       16.58       15.82      1.37 o 
  -1   7   5      109.61      113.83      2.81 o 
   0   7   5      137.10      138.03      2.93 o 
   1   7   5      102.65      101.98      3.91 o 
   2   7   5       48.57       50.97      2.42 o 
   3   7   5       17.13       17.62      1.71 o 
   4   7   5       89.04       90.25      5.74 o 
   5   7   5       14.56       15.34      2.51 o 
   6   7   5        3.06        4.30      4.46 o 
   7   7   5        0.27       -2.92      4.73 o 
  -7   8   5        5.14        3.41      4.91 o 
  -6   8   5        5.75       10.25      5.09 o 
  -5   8   5        7.33        7.98      4.82 o 
  -4   8   5        3.74        6.93      4.89 o 
  -3   8   5       21.09       20.46      4.17 o 
  -2   8   5       22.50       20.24      1.97 o 
  -1   8   5        5.56        6.03      2.11 o 
   0   8   5       13.13       12.93      2.00 o 
   1   8   5        1.15        0.07      2.69 o 
   2   8   5       37.63       38.03      2.51 o 
   3   8   5        8.03        7.95      2.61 o 
   4   8   5        9.07        9.06      4.13 o 
   5   8   5        2.59        1.36      3.80 o 
   6   8   5        0.34       -0.13      4.14 o 
   7   8   5        5.35        4.35      4.25 o 
  -5   9   5        4.81        4.39      5.24 o 
  -4   9   5        6.06        9.25      5.40 o 
  -3   9   5        3.73        5.61      4.18 o 
  -2   9   5        9.29        9.98      3.97 o 
  -1   9   5        6.75        9.75      4.87 o 
   0   9   5        0.90        1.13      2.74 o 
   1   9   5        1.61        0.53      2.99 o 
   2   9   5        7.41        8.37      2.91 o 
   3   9   5        0.17        1.91      2.91 o 
   4   9   5        1.49       -0.74      4.04 o 
   5   9   5        0.48       -3.23      4.69 o 
  -3  10   5        0.22        1.21      5.38 o 
  -2  10   5        0.28       -5.06      5.06 o 
  -1  10   5        0.79       -1.22      3.45 o 
   0  10   5        0.67       -2.80      3.42 o 
   1  10   5        1.93        2.60      3.04 o 
   2  10   5        1.33        4.03      3.13 o 
   3  10   5        0.41        1.92      3.06 o 
   0   1   6     1228.80     1232.58      7.90 o 
   1   1   6     2008.27     2013.49      6.65 o 
  -1   2   6      593.02      623.06      2.02 o 
   0   2   6      186.96      201.34      1.59 o 
   1   2   6      111.65      104.97      1.08 o 
   2   2   6      334.25      363.65      1.69 o 
  -2   3   6      297.60      310.49      1.61 o 
  -1   3   6      210.47      204.73      1.62 o 
   0   3   6     1619.58     1680.51      5.82 o 
   1   3   6     1014.58     1025.94      5.83 o 
   2   3   6      137.94      142.83      1.37 o 
   3   3   6      454.06      456.15      2.71 o 
  -3   4   6      220.24      229.49      1.76 o 
  -2   4   6      733.73      715.03      5.01 o 
  -1   4   6      338.70      333.89      2.03 o 
   0   4   6      146.84      150.84      1.88 o 
   1   4   6       51.77       49.87      1.31 o 
   2   4   6       19.95       19.74      0.91 o 
   3   4   6       11.66       10.59      0.96 o 
   4   4   6       65.80       64.52      1.51 o 
  -4   5   6       41.04       39.37      1.27 o 
  -3   5   6       38.74       41.52      1.52 o 
  -2   5   6        9.68        9.47      0.86 o 
  -1   5   6       78.46       84.38      2.63 o 
   0   5   6      196.80      191.56      2.67 o 
   1   5   6        1.34        1.64      1.34 o 
   2   5   6       86.57       88.87      2.16 o 
   3   5   6       46.41       44.49      1.46 o 
   4   5   6       30.25       25.55      1.86 o 
   5   5   6       49.97       49.52      1.74 o 
  -5   6   6       51.42       51.11      2.21 o 
  -4   6   6        7.16        7.62      0.59 o 
  -3   6   6       62.40       64.24      1.96 o 
  -2   6   6        4.63        3.83      1.14 o 
  -1   6   6       70.02       66.99      2.37 o 
   0   6   6       26.49       26.14      1.89 o 
   1   6   6        8.41        9.99      2.69 o 
   2   6   6      117.45      115.22      3.21 o 
   3   6   6       31.34       29.02      1.88 o 
   4   6   6       79.77       80.60      2.58 o 
   5   6   6       75.56       74.61      3.35 o 
   6   6   6       14.35       13.13      4.92 o 
  -6   7   6        2.20       -3.10      4.84 o 
  -5   7   6       11.39       15.99      4.19 o 
  -4   7   6       19.35       14.31      1.64 o 
  -3   7   6       39.10       38.10      2.00 o 
  -2   7   6        3.65        3.27      0.87 o 
  -1   7   6       32.08       32.64      2.23 o 
   0   7   6        4.95        3.14      2.45 o 
   1   7   6      147.35      164.34      4.73 o 
   2   7   6      139.29      131.55      3.37 o 
   3   7   6       38.33       35.48      2.24 o 
   4   7   6       60.83       68.96      3.80 o 
   5   7   6       47.87       43.64      5.62 o 
   6   7   6        5.06        6.69      4.48 o 
   7   7   6        1.91        7.69      4.58 o 
  -6   8   6        3.56       -1.07      4.72 o 
  -5   8   6        2.96        4.90      5.08 o 
  -4   8   6        2.07        4.31      4.73 o 
  -3   8   6        1.52        0.09      4.32 o 
  -2   8   6        4.72       -1.28      4.53 o 
  -1   8   6        9.05        5.71      2.53 o 
   0   8   6        1.19        2.51      1.93 o 
   1   8   6       19.71       19.97      3.30 o 
   2   8   6        6.04        7.20      3.01 o 
   3   8   6        6.56        7.60      2.68 o 
   4   8   6        6.41        5.89      3.93 o 
   5   8   6        0.71        0.71      4.60 o 
   6   8   6        3.61        3.22      4.74 o 
  -5   9   6        1.85        1.72      4.65 o 
  -4   9   6        6.66        1.38      5.21 o 
  -3   9   6        1.85        1.41      4.48 o 
  -2   9   6        8.68        8.08      5.03 o 
  -1   9   6        5.29        6.33      3.99 o 
   0   9   6        1.91        0.79      2.78 o 
   1   9   6       11.36        8.78      3.59 o 
   2   9   6        0.47        1.36      3.07 o 
   3   9   6        1.93        1.42      2.93 o 
   4   9   6        0.09       -2.01      3.97 o 
   5   9   6        1.48        3.81      4.33 o 
  -3  10   6        5.32        3.71      5.01 o 
  -2  10   6        1.02       -0.69      5.06 o 
  -1  10   6        4.28        1.88      3.14 o 
   0  10   6        4.00        5.37      3.17 o 
   1  10   6        1.11        0.97      3.42 o 
   2  10   6        1.77        2.61      3.05 o 
   3  10   6        4.88        2.51      3.32 o 
   0   1   7      513.67      501.98      2.50 o 
   1   1   7       38.26       32.29      0.90 o 
  -1   2   7      712.94      745.25      4.20 o 
   0   2   7      275.78      294.03      2.65 o 
   1   2   7       37.42       34.32      0.96 o 
   2   2   7      199.06      189.30      1.31 o 
  -2   3   7      364.97      377.90      1.70 o 
  -1   3   7      544.55      557.31      2.69 o 
   0   3   7      124.23      138.90      1.51 o 
   1   3   7      293.73      292.79      2.68 o 
   2   3   7      228.04      238.71      1.74 o 
   3   3   7      225.13      224.88      1.72 o 
  -3   4   7       89.44       94.11      1.30 o 
  -2   4   7       75.69       81.80      1.44 o 
  -1   4   7       88.85       90.10      1.32 o 
   0   4   7      294.49      293.40      2.41 o 
   1   4   7      543.36      544.84      3.35 o 
   2   4   7      249.32      252.93      3.38 o 
   3   4   7       52.98       47.52      1.29 o 
   4   4   7       89.41       90.39      1.69 o 
  -4   5   7       17.02       13.25      1.11 o 
  -3   5   7        8.19        7.26      1.08 o 
  -2   5   7        2.98        3.34      0.79 o 
  -1   5   7       59.35       59.00      1.14 o 
   0   5   7       98.23       99.65      2.41 o 
   1   5   7      147.12      145.17      2.73 o 
   2   5   7        5.65        5.50      1.59 o 
   3   5   7      352.16      362.02      3.58 o 
   4   5   7       72.06       69.01      1.99 o 
   5   5   7       51.73       55.67      1.97 o 
  -5   6   7        7.69        8.26      2.53 o 
  -4   6   7        5.63        4.38      0.80 o 
  -3   6   7        7.56        8.07      0.83 o 
  -2   6   7        6.71        8.00      0.84 o 
  -1   6   7        5.01        5.49      0.63 o 
   0   6   7      147.75      150.19      4.09 o 
   1   6   7      267.23      259.98      5.44 o 
   2   6   7      103.51      108.87      3.08 o 
   3   6   7       53.15       50.06      2.46 o 
   4   6   7       59.09       57.92      2.32 o 
   5   6   7       13.71       14.72      1.85 o 
   6   6   7       23.24       27.53      4.49 o 
  -6   7   7        0.80        2.34      4.17 o 
  -5   7   7        8.70        6.45      4.95 o 
  -4   7   7       30.88       32.47      2.13 o 
  -3   7   7       10.09        7.87      2.10 o 
  -2   7   7       17.60       15.74      1.06 o 
  -1   7   7       23.79       20.77      2.13 o 
   0   7   7      103.12      109.18      3.82 o 
   1   7   7       21.66       20.64      2.94 o 
   2   7   7        1.38        1.99      2.05 o 
   3   7   7        6.02        5.16      1.96 o 
   4   7   7       38.90       42.46      3.57 o 
   5   7   7        0.47        0.88      4.16 o 
   6   7   7        2.33        4.16      4.89 o 
   7   7   7        2.81       -0.54      5.17 o 
  -6   8   7        2.15       -2.37      5.08 o 
  -5   8   7       17.81       18.00      5.18 o 
  -4   8   7       13.17       16.44      4.37 o 
  -3   8   7        0.59        2.85      4.64 o 
  -2   8   7        5.58        6.68      4.01 o 
  -1   8   7        4.64        8.06      4.06 o 
   0   8   7       16.55       11.19      3.06 o 
   1   8   7       14.31       17.29      3.05 o 
   2   8   7        0.50       -0.03      2.87 o 
   3   8   7        1.93        1.64      2.88 o 
   4   8   7        1.97        2.75      2.85 o 
   5   8   7        0.96       -2.94      4.87 o 
   6   8   7        2.11       -0.20      5.01 o 
  -5   9   7        9.05        9.29      5.64 o 
  -4   9   7       10.24       11.75      5.43 o 
  -3   9   7       15.98       12.77      5.25 o 
  -2   9   7        3.01        3.22      4.61 o 
  -1   9   7        5.04        4.14      4.87 o 
   0   9   7        4.85        2.18      3.03 o 
   1   9   7        1.63        0.11      3.34 o 
   2   9   7        3.58        5.43      2.95 o 
   3   9   7        1.89        0.32      3.29 o 
   4   9   7        1.81        0.12      4.30 o 
   5   9   7        0.24       -3.70      4.28 o 
  -2  10   7        1.98       -1.00      5.30 o 
  -1  10   7        2.59        1.84      3.64 o 
   0  10   7        1.77        4.17      3.31 o 
   1  10   7        0.40        0.51      3.08 o 
   2  10   7        1.09       -0.96      3.42 o 
   0   0   8      799.37      778.60      6.16 o 
   0   1   8       40.82       44.11      1.06 o 
   1   1   8       22.88       21.69      0.92 o 
  -1   2   8     1224.93     1222.11      5.56 o 
   0   2   8       73.88       80.13      1.13 o 
   1   2   8      122.67      129.22      1.42 o 
   2   2   8       73.86       78.14      1.00 o 
  -2   3   8       59.51       56.48      0.96 o 
  -1   3   8      186.15      192.82      2.08 o 
   0   3   8       35.80       37.16      1.09 o 
   1   3   8      276.05      259.55      2.23 o 
   2   3   8      359.97      342.99      2.41 o 
   3   3   8      116.45      114.02      1.39 o 
  -3   4   8       73.35       73.05      1.56 o 
  -2   4   8       51.93       55.29      1.38 o 
  -1   4   8       27.51       26.05      0.92 o 
   0   4   8        3.42        4.09      1.02 o 
   1   4   8       12.43       11.72      1.14 o 
   2   4   8       13.42       12.11      0.78 o 
   3   4   8      180.99      178.86      1.96 o 
   4   4   8      120.66      124.77      1.92 o 
  -4   5   8       94.94       91.21      1.77 o 
  -3   5   8       32.11       33.42      1.43 o 
  -2   5   8      129.08      133.61      1.77 o 
  -1   5   8       38.07       34.54      1.09 o 
   0   5   8      161.41      166.10      4.11 o 
   1   5   8      120.21      111.16      2.51 o 
   2   5   8      301.35      296.26      5.68 o 
   3   5   8      123.08      123.11      2.22 o 
   4   5   8       34.95       36.31      1.66 o 
   5   5   8       24.12       27.10      1.80 o 
  -5   6   8        7.83       10.91      2.35 o 
  -4   6   8       12.00        9.52      1.14 o 
  -3   6   8       67.95       64.60      1.56 o 
  -2   6   8        3.28        3.54      0.96 o 
  -1   6   8       35.01       36.65      1.62 o 
   0   6   8       70.90       80.39      3.49 o 
   1   6   8       15.53       15.06      3.02 o 
   2   6   8       34.59       35.60      2.41 o 
   3   6   8       27.73       31.14      2.24 o 
   4   6   8        9.05        9.84      1.70 o 
   5   6   8       37.82       40.88      5.67 o 
   6   6   8        7.36        6.36      4.16 o 
  -6   7   8        2.00        4.55      4.22 o 
  -5   7   8        4.15        8.03      4.37 o 
  -4   7   8        0.93       -2.65      3.98 o 
  -3   7   8        1.71        2.92      2.04 o 
  -2   7   8       45.23       39.36      2.18 o 
  -1   7   8       14.64       16.84      2.55 o 
   0   7   8       42.99       31.69      4.41 o 
   1   7   8        6.75        7.81      2.57 o 
   2   7   8        0.75        3.38      2.84 o 
   3   7   8       36.34       36.03      3.42 o 
   4   7   8        6.70        8.22      3.03 o 
   5   7   8       24.48       22.04      4.85 o 
   6   7   8        0.44       -2.24      4.85 o 
   7   7   8        1.41        0.98      4.76 o 
  -6   8   8        0.77        3.83      5.19 o 
  -5   8   8        0.05       -2.29      4.48 o 
  -4   8   8        2.56        3.64      4.86 o 
  -3   8   8        7.84        9.22      4.67 o 
  -2   8   8        0.22        0.51      4.62 o 
  -1   8   8        8.50        9.65      4.32 o 
   0   8   8       11.37       13.43      3.26 o 
   1   8   8        8.67        6.28      2.78 o 
   2   8   8        4.37        2.66      2.76 o 
   3   8   8        0.53       -0.63      2.88 o 
   4   8   8       12.38       12.55      3.05 o 
   5   8   8        1.55        8.03      4.92 o 
   6   8   8        1.63        3.75      5.06 o 
  -4   9   8        4.04        2.91      4.07 o 
  -3   9   8        9.09        7.57      5.38 o 
  -2   9   8        4.67        5.47      4.90 o 
  -1   9   8        1.68        3.84      4.11 o 
   0   9   8        2.54        1.83      2.98 o 
   1   9   8        8.54       10.43      3.78 o 
   2   9   8        8.87       12.68      3.52 o 
   3   9   8        0.91        1.75      3.10 o 
   4   9   8        1.70        5.30      2.90 o 
  -1  10   8        6.74        8.77      3.74 o 
   0  10   8        1.01        0.84      3.28 o 
   1  10   8        9.16        8.13      3.63 o 
   0   1   9      673.86      683.77      3.61 o 
   1   1   9       97.95       95.06      1.31 o 
  -1   2   9      216.96      219.82      1.77 o 
   0   2   9      206.66      189.20      1.52 o 
   1   2   9       18.55       18.86      0.98 o 
   2   2   9       60.71       62.77      0.98 o 
  -2   3   9       99.67       95.77      1.21 o 
  -1   3   9      260.22      281.21      1.75 o 
   0   3   9      243.13      243.21      2.62 o 
   1   3   9      125.77      125.62      1.26 o 
   2   3   9      273.16      294.24      2.58 o 
   3   3   9      173.36      172.02      1.67 o 
  -3   4   9        8.83       11.39      0.92 o 
  -2   4   9       12.02       14.42      1.09 o 
  -1   4   9        2.92        2.56      0.90 o 
   0   4   9       40.62       35.48      1.52 o 
   1   4   9       39.54       40.09      1.44 o 
   2   4   9      111.21      107.69      3.15 o 
   3   4   9        0.03        0.21      1.08 o 
   4   4   9       57.95       58.41      1.76 o 
  -4   5   9        5.62        3.58      1.48 o 
  -3   5   9        4.31        2.85      1.08 o 
  -2   5   9       53.95       49.24      1.51 o 
  -1   5   9      189.77      192.89      2.26 o 
   0   5   9       68.85       58.24      2.54 o 
   1   5   9      365.78      380.27     10.87 o 
   2   5   9       11.54        7.23      2.53 o 
   3   5   9      163.13      152.67      3.44 o 
   4   5   9       41.09       39.20      1.68 o 
   5   5   9       19.06       16.16      1.74 o 
  -5   6   9        6.12        4.79      3.75 o 
  -4   6   9       35.62       38.76      2.35 o 
  -3   6   9       25.50       24.32      1.22 o 
  -2   6   9       18.65       20.76      1.40 o 
  -1   6   9       19.05       15.72      1.86 o 
   0   6   9       89.36       83.98      5.07 o 
   1   6   9       62.62       57.81      3.60 o 
   2   6   9       17.67       14.18      2.83 o 
   3   6   9       14.09       13.17      2.81 o 
   4   6   9       73.54       64.49      3.47 o 
   5   6   9        9.94       10.08      5.02 o 
   6   6   9       16.60       15.16      4.30 o 
  -6   7   9        1.80        2.64      4.02 o 
  -5   7   9        0.92        1.10      4.48 o 
  -4   7   9       10.34        9.52      3.73 o 
  -3   7   9        7.54        3.61      4.67 o 
  -2   7   9       31.54       33.40      4.93 o 
  -1   7   9        3.31        4.62      4.26 o 
   0   7   9       29.04       31.07      4.84 o 
   1   7   9       26.33       23.79      3.34 o 
   2   7   9        3.11       -0.33      2.87 o 
   3   7   9       15.97       12.24      2.97 o 
   4   7   9       12.63       12.37      2.81 o 
   5   7   9        8.67       11.89      5.17 o 
   6   7   9        0.47       -1.03      5.19 o 
   7   7   9        2.53        3.04      5.09 o 
  -5   8   9        2.06       -0.52      4.88 o 
  -4   8   9        1.44       -0.91      5.09 o 
  -3   8   9        3.01        4.61      3.80 o 
  -2   8   9        1.73        2.63      3.93 o 
  -1   8   9        2.94        2.52      3.62 o 
   0   8   9       20.42       17.37      3.37 o 
   1   8   9       46.35       49.26      3.91 o 
   2   8   9        0.38        2.63      3.11 o 
   3   8   9       21.15       20.48      3.28 o 
   4   8   9        1.36       -0.71      3.09 o 
   5   8   9        0.21       -1.35      5.10 o 
  -4   9   9        1.47       -0.46      4.57 o 
  -3   9   9        3.93        7.35      4.88 o 
  -2   9   9        1.83        1.93      4.60 o 
  -1   9   9        4.43        0.20      5.06 o 
   0   9   9        2.48        2.35      3.33 o 
   1   9   9        0.05        0.70      3.42 o 
   2   9   9        6.83        8.15      3.32 o 
   3   9   9        3.96        5.47      3.29 o 
   4   9   9        1.12        5.09      3.25 o 
   0   1  10      101.08      108.81      1.43 o 
   1   1  10       30.50       30.81      1.06 o 
  -1   2  10       55.37       57.57      1.12 o 
   0   2  10      482.10      485.97      2.50 o 
   1   2  10      170.14      183.53      1.74 o 
   2   2  10       30.07       28.88      0.94 o 
  -2   3  10      169.75      156.84      1.81 o 
  -1   3  10       10.80       10.31      0.74 o 
   0   3  10       11.36        9.07      0.73 o 
   1   3  10       82.24       87.15      1.11 o 
   2   3  10      267.67      271.07      2.89 o 
   3   3  10       58.41       64.00      1.38 o 
  -3   4  10       28.21       30.32      1.17 o 
  -2   4  10      135.91      125.83      1.54 o 
  -1   4  10       38.34       38.50      1.57 o 
   0   4  10       81.05       78.04      2.32 o 
   1   4  10       63.22       55.79      3.34 o 
   2   4  10       75.87       72.86      1.34 o 
   3   4  10       21.84       22.17      1.26 o 
   4   4  10       27.10       25.54      1.36 o 
  -4   5  10       79.45       84.88      2.47 o 
  -3   5  10        2.26        1.70      1.27 o 
  -2   5  10       36.26       36.11      1.46 o 
  -1   5  10       34.65       30.26      1.47 o 
   0   5  10        8.88        9.72      2.03 o 
   1   5  10       91.56       92.70      2.87 o 
   2   5  10      236.22      251.49      4.92 o 
   3   5  10       84.06       74.78      2.07 o 
   4   5  10       45.15       42.42      1.68 o 
   5   5  10        7.75       13.44      4.21 o 
  -5   6  10        2.07       -0.21      4.73 o 
  -4   6  10        9.49        7.79      3.98 o 
  -3   6  10       49.98       56.68      3.05 o 
  -2   6  10       53.45       51.44      2.58 o 
  -1   6  10       29.58       24.61      2.19 o 
   0   6  10       23.12       23.41      2.28 o 
   1   6  10      133.18      115.46      4.24 o 
   2   6  10       62.28       60.47      4.99 o 
   3   6  10        3.48        5.02      2.73 o 
   4   6  10        9.39       12.71      2.83 o 
   5   6  10       25.85       28.33      4.76 o 
   6   6  10       10.48       14.34      5.05 o 
  -6   7  10        0.39        2.05      4.69 o 
  -5   7  10        3.38        0.62      4.77 o 
  -4   7  10        3.59        2.90      3.95 o 
  -3   7  10        0.88        3.79      4.68 o 
  -2   7  10        2.46        2.11      4.68 o 
  -1   7  10        4.55        6.98      4.49 o 
   0   7  10        2.28        1.12      2.73 o 
   1   7  10       27.80       29.79      3.37 o 
   2   7  10        6.74       11.78      3.21 o 
   3   7  10       15.51       14.45      2.85 o 
   4   7  10        6.87        5.79      2.85 o 
   5   7  10        0.70       -1.19      4.62 o 
   6   7  10        5.37        6.17      4.82 o 
  -5   8  10        1.43        0.46      4.61 o 
  -4   8  10        0.33       -1.33      4.97 o 
  -3   8  10        0.17        1.86      3.79 o 
  -2   8  10        2.73        3.81      4.05 o 
  -1   8  10        4.76        4.84      4.59 o 
   0   8  10        4.63        6.41      3.24 o 
   1   8  10        6.27        9.66      3.46 o 
   2   8  10        9.29       11.62      3.40 o 
   3   8  10        5.19        4.83      2.80 o 
   4   8  10        0.05        0.16      2.89 o 
   5   8  10        0.04        2.73      4.15 o 
  -3   9  10        0.18       -2.12      4.94 o 
  -2   9  10        1.30        0.40      4.36 o 
  -1   9  10        6.88       14.63      5.11 o 
   0   9  10       14.39       14.22      3.58 o 
   1   9  10        1.36       -0.90      3.62 o 
   2   9  10        0.68        0.23      3.37 o 
   3   9  10        2.01       -0.92      3.19 o 
   0   1  11       98.41      103.96      1.45 o 
   1   1  11      201.48      194.71      1.97 o 
  -1   2  11       98.36       88.38      1.72 o 
   0   2  11       58.68       56.92      1.54 o 
   1   2  11      122.06      126.27      2.20 o 
   2   2  11       31.78       33.34      1.26 o 
  -2   3  11       94.18       99.96      1.64 o 
  -1   3  11       43.74       40.92      1.13 o 
   0   3  11       30.98       29.28      1.13 o 
   1   3  11       51.01       49.48      1.09 o 
   2   3  11       96.10       92.23      1.76 o 
   3   3  11       49.61       50.47      1.41 o 
  -3   4  11       42.75       35.39      1.27 o 
  -2   4  11       95.13       87.01      1.62 o 
  -1   4  11       22.02       22.73      1.40 o 
   0   4  11       39.51       40.95      2.06 o 
   1   4  11      335.35      344.80      6.23 o 
   2   4  11       22.06       21.42      1.01 o 
   3   4  11        4.92        5.24      1.23 o 
   4   4  11       34.33       32.64      1.58 o 
  -4   5  11       38.76       34.28      2.13 o 
  -3   5  11      164.52      171.32      3.16 o 
  -2   5  11       19.30       16.67      1.34 o 
  -1   5  11      130.24      123.75      3.46 o 
   0   5  11        3.97        4.70      2.07 o 
   1   5  11       72.53       65.18      2.63 o 
   2   5  11       91.73       90.29      3.73 o 
   3   5  11       11.01        8.08      0.89 o 
   4   5  11       19.43       23.16      2.10 o 
   5   5  11        8.92       11.23      4.89 o 
  -5   6  11        3.99        3.57      4.66 o 
  -4   6  11       10.69       13.01      4.89 o 
  -3   6  11       15.94        8.75      4.80 o 
  -2   6  11       36.56       35.80      2.97 o 
  -1   6  11        1.81        2.08      1.98 o 
   0   6  11       16.20       13.59      2.21 o 
   1   6  11        2.79        2.08      2.71 o 
   2   6  11       11.93       10.10      2.73 o 
   3   6  11       23.70       27.47      4.65 o 
   4   6  11       13.29       10.82      2.73 o 
   5   6  11       18.15       14.41      5.28 o 
   6   6  11        0.81       -4.16      5.17 o 
  -6   7  11        3.38        6.81      5.82 o 
  -5   7  11        2.06        3.10      5.25 o 
  -4   7  11        2.48       -0.11      4.97 o 
  -3   7  11       10.15       13.61      4.93 o 
  -2   7  11       22.60       16.85      4.90 o 
  -1   7  11        0.19        3.38      4.30 o 
   0   7  11        5.90        8.25      2.91 o 
   1   7  11        5.13        4.59      2.92 o 
   2   7  11       23.95       17.90      3.37 o 
   3   7  11        4.65        3.61      2.58 o 
   4   7  11        2.36       -0.04      2.84 o 
   5   7  11        2.00        0.21      5.32 o 
   6   7  11        1.41       -1.82      5.28 o 
  -4   8  11        1.20        3.48      4.25 o 
  -3   8  11        4.86        8.49      4.70 o 
  -2   8  11        1.24        1.29      4.54 o 
  -1   8  11        8.70        9.10      4.55 o 
   0   8  11        2.88        3.15      2.94 o 
   1   8  11        2.63       -0.11      3.04 o 
   2   8  11        5.80        5.81      3.18 o 
   3   8  11        3.48        6.80      2.92 o 
   4   8  11        1.19        1.44      2.94 o 
  -2   9  11        0.79       -2.06      5.12 o 
  -1   9  11        3.06       -1.23      3.99 o 
   0   9  11        3.41        3.59      4.48 o 
   1   9  11        0.61        2.78      3.46 o 
   2   9  11        1.82        3.18      3.43 o 
   0   0  12      764.19      747.82      9.58 o 
   0   1  12       85.27       86.44      2.73 o 
   1   1  12       23.13       20.10      1.81 o 
  -1   2  12       46.40       47.26      1.71 o 
   0   2  12        5.98        5.92      1.51 o 
   1   2  12        4.82        3.35      2.00 o 
   2   2  12       70.60       70.36      1.83 o 
  -2   3  12       75.38       72.89      1.55 o 
  -1   3  12       45.46       42.03      1.53 o 
   0   3  12       14.93       13.39      1.24 o 
   1   3  12       72.36       70.74      1.47 o 
   2   3  12      205.40      208.01      4.04 o 
   3   3  12       45.31       49.51      1.66 o 
  -3   4  12        9.60        8.33      1.12 o 
  -2   4  12       52.83       52.49      1.31 o 
  -1   4  12       12.64       10.65      1.50 o 
   0   4  12       64.26       60.97      4.46 o 
   1   4  12      133.24      129.57      6.02 o 
   2   4  12        2.30        3.82      0.97 o 
   3   4  12       16.23       16.51      1.45 o 
   4   4  12       26.13       29.18      1.58 o 
  -4   5  12       17.70       19.35      5.06 o 
  -3   5  12        2.01        2.60      1.79 o 
  -2   5  12        3.15        2.36      1.38 o 
  -1   5  12       32.90       35.41      2.67 o 
   0   5  12        7.02        9.86      2.30 o 
   1   5  12       76.83       81.90      5.86 o 
   2   5  12        1.76        1.07      2.49 o 
   3   5  12       11.80       12.23      2.52 o 
   4   5  12        4.77        4.38      2.40 o 
   5   5  12        0.53       -1.06      4.14 o 
  -5   6  12        9.37       10.33      5.00 o 
  -4   6  12       11.11       11.53      4.76 o 
  -3   6  12        7.25        5.21      3.74 o 
  -2   6  12       11.16       10.09      3.64 o 
  -1   6  12       17.56       14.54      4.00 o 
   0   6  12       17.86       18.68      2.94 o 
   1   6  12       34.84       40.43      3.49 o 
   2   6  12        6.13        4.95      2.64 o 
   3   6  12       21.79       26.47      3.05 o 
   4   6  12        3.14        3.61      2.53 o 
   5   6  12        9.34        9.79      5.54 o 
   6   6  12        7.07       10.89      5.58 o 
  -5   7  12       14.57       17.81      5.46 o 
  -4   7  12        0.14       -0.03      4.67 o 
  -3   7  12        6.12        6.88      3.97 o 
  -2   7  12        4.56        3.66      3.78 o 
  -1   7  12        5.60        2.49      4.10 o 
   0   7  12       10.83        9.37      3.25 o 
   1   7  12        3.62        3.60      2.77 o 
   2   7  12       13.16       16.63      3.03 o 
   3   7  12       13.60       13.63      3.01 o 
   4   7  12        2.57        4.31      2.84 o 
   5   7  12        0.86        4.71      4.85 o 
  -3   8  12        1.79        2.94      5.08 o 
  -2   8  12        0.12       -1.86      5.04 o 
  -1   8  12        1.10        4.61      3.97 o 
   0   8  12        5.06        6.34      3.50 o 
   1   8  12        1.92       -0.96      3.38 o 
   2   8  12        3.81        4.12      3.27 o 
   3   8  12        3.70        2.52      2.81 o 
   0   1  13      206.24      205.93      3.28 o 
   1   1  13        4.66        3.91      1.98 o 
  -1   2  13      117.40      114.12      2.76 o 
   0   2  13       35.99       32.93      2.11 o 
   1   2  13      124.55      125.61      3.73 o 
   2   2  13      143.58      136.41      3.50 o 
  -2   3  13       33.06       34.03      1.56 o 
  -1   3  13       31.64       33.93      1.56 o 
   0   3  13       92.39       89.80      2.22 o 
   1   3  13       34.55       32.61      1.29 o 
   2   3  13       93.63       93.01      2.32 o 
   3   3  13       15.11       15.28      1.56 o 
  -3   4  13       19.63       18.09      1.58 o 
  -2   4  13       38.42       37.07      1.30 o 
  -1   4  13       76.80       76.86      2.58 o 
   0   4  13       29.38       30.24      3.90 o 
   1   4  13       31.90       31.99      3.01 o 
   2   4  13       71.64       64.50      2.28 o 
   3   4  13       11.09       11.64      2.19 o 
   4   4  13        8.48        7.58      2.06 o 
  -4   5  13        4.54        3.97      4.64 o 
  -3   5  13       11.51        7.56      4.54 o 
  -2   5  13        6.24        6.54      4.07 o 
  -1   5  13        0.48       -0.24      3.28 o 
   0   5  13       83.48       79.29      5.01 o 
   1   5  13       47.67       51.07      3.51 o 
   2   5  13       36.70       35.87      3.20 o 
   3   5  13        3.49        2.00      2.38 o 
   4   5  13        3.58        4.58      2.32 o 
   5   5  13       21.72       31.76      4.75 o 
  -5   6  13       16.61       19.75      4.88 o 
  -4   6  13       21.77       26.59      5.70 o 
  -3   6  13       13.89       12.53      4.74 o 
  -2   6  13       27.17       27.96      5.19 o 
  -1   6  13        3.01        2.08      4.12 o 
   0   6  13       20.08       15.73      2.92 o 
   1   6  13        9.26        9.40      3.10 o 
   2   6  13        8.35        9.36      2.83 o 
   3   6  13        3.82        3.63      2.38 o 
   4   6  13        1.31        4.07      2.65 o 
   5   6  13        1.54        3.77      5.10 o 
  -4   7  13        6.21        9.99      5.57 o 
  -3   7  13        7.12        4.38      5.12 o 
  -2   7  13        9.68        8.55      5.24 o 
  -1   7  13       11.99       12.09      4.39 o 
   0   7  13        1.41        4.14      3.20 o 
   1   7  13        2.99        3.80      2.95 o 
   2   7  13        8.94        8.82      3.30 o 
   3   7  13        3.38        4.66      2.95 o 
   4   7  13        1.04        3.14      2.86 o 
  -2   8  13        2.58        3.60      4.19 o 
  -1   8  13        1.06       -1.95      4.65 o 
   0   8  13        4.35        6.99      3.58 o 
   1   8  13        0.61       -2.06      3.12 o 
   2   8  13        1.52        3.13      3.40 o 
   0   1  14       21.27       21.15      1.90 o 
   1   1  14      101.02      108.04      3.33 o 
  -1   2  14      124.93      124.59      3.24 o 
   0   2  14       42.74       40.83      2.01 o 
   1   2  14       57.61       60.18      2.16 o 
   2   2  14       87.29       79.07      3.08 o 
  -2   3  14       72.35       70.91      2.17 o 
  -1   3  14        1.05        2.30      1.41 o 
   0   3  14       14.13       14.77      1.46 o 
   1   3  14        4.19        3.36      1.03 o 
   2   3  14        6.51        6.07      1.49 o 
   3   3  14       17.87       17.82      2.23 o 
  -3   4  14        1.14        1.76      2.13 o 
  -2   4  14        6.20        6.93      1.09 o 
  -1   4  14        7.48        8.90      3.72 o 
   0   4  14        7.78       10.39      2.87 o 
   1   4  14        7.55        6.96      2.61 o 
   2   4  14       13.42       11.58      1.09 o 
   3   4  14       16.16       17.39      3.30 o 
   4   4  14        4.55        4.96      1.98 o 
  -4   5  14       12.22       13.20      5.11 o 
  -3   5  14       12.51        9.71      4.66 o 
  -2   5  14       41.54       42.07      4.63 o 
  -1   5  14       13.10       15.94      4.31 o 
   0   5  14       32.37       26.78      3.42 o 
   1   5  14       29.31       32.01      3.32 o 
   2   5  14        4.61        8.85      2.58 o 
   3   5  14        3.33        6.56      2.65 o 
   4   5  14        0.80       -2.52      3.94 o 
   5   5  14        3.82        4.34      4.42 o 
  -5   6  14        1.86        6.10      4.17 o 
  -4   6  14        0.73        4.46      5.06 o 
  -3   6  14       21.86       17.53      5.45 o 
  -2   6  14       16.27       13.07      4.84 o 
  -1   6  14       10.60        8.07      3.82 o 
   0   6  14        4.75        8.55      3.10 o 
   1   6  14        7.49        8.59      3.06 o 
   2   6  14       26.04       28.73      3.38 o 
   3   6  14        6.91        9.08      2.91 o 
   4   6  14        3.05        4.17      5.26 o 
   5   6  14        3.79        1.65      5.61 o 
  -3   7  14        1.01       -0.26      4.87 o 
  -2   7  14        1.02        2.26      4.48 o 
  -1   7  14        0.86        1.39      4.40 o 
   0   7  14        0.20       -0.30      3.12 o 
   1   7  14        5.30        5.95      3.41 o 
   2   7  14        3.69        3.55      2.83 o 
   3   7  14        1.63        4.39      2.92 o 
   0   1  15       37.33       35.74      2.18 o 
   1   1  15       14.21       15.21      1.91 o 
  -1   2  15       67.84       73.37      2.87 o 
   0   2  15       16.88       17.69      1.81 o 
   1   2  15      143.31      137.69      3.01 o 
   2   2  15      104.01      106.62      3.49 o 
  -2   3  15       54.81       55.93      3.97 o 
  -1   3  15       23.86       27.60      4.08 o 
   0   3  15        1.06        2.13      1.28 o 
   1   3  15       12.69       13.05      1.54 o 
   2   3  15        1.99        2.54      1.48 o 
   3   3  15       11.78       11.45      2.16 o 
  -3   4  15       26.91       28.75      4.45 o 
  -2   4  15        8.46        7.43      4.35 o 
  -1   4  15       37.98       31.24      4.43 o 
   0   4  15       22.14       24.51      2.92 o 
   1   4  15       16.28       16.49      2.93 o 
   2   4  15       50.14       48.71      3.26 o 
   3   4  15        0.99        0.73      2.24 o 
   4   4  15        2.57        3.10      4.77 o 
  -4   5  15        0.99       -2.92      4.91 o 
  -3   5  15        2.04       -0.29      4.88 o 
  -2   5  15       10.80       11.78      4.10 o 
  -1   5  15       27.80       24.72      4.61 o 
   0   5  15       20.69       19.49      3.47 o 
   1   5  15       10.16       10.57      2.90 o 
   2   5  15        6.40        4.17      2.56 o 
   3   5  15        4.99        8.26      2.54 o 
   4   5  15        9.16       13.77      5.24 o 
   5   5  15        0.08        1.45      4.99 o 
  -4   6  15        6.01       13.32      5.56 o 
  -3   6  15        0.05        3.80      4.85 o 
  -2   6  15        2.86        2.00      4.59 o 
  -1   6  15        2.19        7.43      3.95 o 
   0   6  15        7.03        6.29      3.45 o 
   1   6  15        3.56        2.38      2.95 o 
   2   6  15        2.48        2.05      2.94 o 
   3   6  15        4.50        5.34      2.57 o 
   4   6  15        3.11       -0.87      5.00 o 
  -2   7  15        0.31        1.41      4.04 o 
  -1   7  15        0.61        0.85      4.52 o 
   0   7  15        0.55        0.70      3.10 o 
   1   7  15        1.01        0.01      3.18 o 
   2   7  15        2.80        3.57      3.14 o 
   0   0  16       13.98       13.36      3.41 o 
   0   1  16       39.45       40.32      2.32 o 
   1   1  16       10.76        8.96      1.88 o 
  -1   2  16        3.43        4.37      2.08 o 
   0   2  16       43.31       47.84      2.28 o 
   1   2  16        2.65        2.31      1.77 o 
   2   2  16       64.84       62.75      3.07 o 
  -2   3  16        0.05       -0.69      3.91 o 
  -1   3  16       16.73       19.86      1.93 o 
   0   3  16       12.31       11.52      1.52 o 
   1   3  16       23.49       22.02      2.97 o 
   2   3  16       29.49       27.55      2.77 o 
   3   3  16        5.03        4.50      3.89 o 
  -3   4  16        9.73        9.98      5.02 o 
  -2   4  16        0.05       -1.10      3.79 o 
  -1   4  16       37.28       32.52      4.93 o 
   0   4  16        2.65        3.24      2.88 o 
   1   4  16       13.96       12.50      2.73 o 
   2   4  16        5.12        5.36      2.62 o 
   3   4  16       21.83       27.28      5.37 o 
   4   4  16        0.70        1.24      4.32 o 
  -4   5  16        2.51        0.52      4.61 o 
  -3   5  16        3.11        5.36      4.90 o 
  -2   5  16       20.23       26.64      5.34 o 
  -1   5  16       10.43       12.87      4.27 o 
   0   5  16        8.28        7.10      2.79 o 
   1   5  16        3.75        3.18      2.78 o 
   2   5  16        5.42        4.66      2.68 o 
   3   5  16        9.52        9.73      4.74 o 
   4   5  16        3.30        0.05      4.86 o 
  -2   6  16        0.55       -2.46      5.22 o 
  -1   6  16        5.67        4.85      4.02 o 
   0   6  16        4.77        6.20      3.19 o 
   1   6  16        2.53        2.70      3.48 o 
   2   6  16        0.28       -0.21      2.72 o 
   0   1  17       26.75       24.61      1.94 o 
   1   1  17       44.25       45.77      2.24 o 
  -1   2  17       14.03       13.81      2.29 o 
   0   2  17       39.23       44.28      2.38 o 
   1   2  17       80.29       82.71      2.76 o 
   2   2  17        2.14        2.05      1.70 o 
  -2   3  17       17.15       17.82      4.25 o 
  -1   3  17       18.60       17.43      4.08 o 
   0   3  17       29.46       33.37      3.41 o 
   1   3  17        6.27        7.60      2.70 o 
   2   3  17       34.41       35.99      3.46 o 
   3   3  17        2.20        4.16      4.19 o 
  -3   4  17       20.12       12.23      4.69 o 
  -2   4  17       14.71       16.71      4.80 o 
  -1   4  17        0.60        6.06      3.65 o 
   0   4  17       11.86       12.24      2.97 o 
   1   4  17        3.78        3.43      2.62 o 
   2   4  17        0.08       -0.99      2.65 o 
   3   4  17        4.56       13.50      5.20 o 
   4   4  17        0.10       -1.61      5.16 o 
  -2   5  17       16.48       20.06      4.63 o 
  -1   5  17        0.37       -0.25      2.96 o 
   0   5  17        2.10        1.98      3.28 o 
   1   5  17        1.07        1.84      2.76 o 
   2   5  17        3.97        5.29      4.28 o 
   0   1  18        1.65        2.02      1.68 o 
   1   1  18       53.18       52.11      2.33 o 
  -1   2  18       28.08       31.89      2.64 o 
   0   2  18       19.53       19.98      2.95 o 
   1   2  18        8.28       11.89      2.75 o 
   2   2  18        6.40        6.07      4.56 o 
  -2   3  18        5.42        4.87      4.16 o 
  -1   3  18        4.98        5.60      2.93 o 
   0   3  18       14.22       14.91      3.01 o 
   1   3  18        4.87        3.77      2.73 o 
   2   3  18        4.25        1.07      4.86 o 
   3   3  18        1.67        4.30      4.61 o 
  -2   4  18        2.70        1.03      4.14 o 
  -1   4  18        4.14        6.23      3.30 o 
   0   4  18        0.78        3.59      2.96 o 
   1   4  18        1.26        1.51      3.48 o 
   2   4  18        2.07        5.31      4.99 o 
   0   1  19        6.16        6.54      2.17 o 
   1   1  19        8.80       11.93      2.92 o 
  -1   2  19       16.05       18.03      3.32 o 
   0   2  19        2.48        1.20      2.20 o 
   1   2  19        2.28        0.26      4.34 o 
   2   2  19        2.88        2.40      4.23 o 
  -1   3  19       21.34       18.03      3.40 o 
   0   3  19        1.79        0.98      2.98 o 
   1   3  19        2.47        1.72      4.20 o 
                                                 
